# Supplementary material for: Identification of MicroRNAs in Taxillus chinensis (DC.) Danser Seeds under Cold Stress
Source: Biomed Res Int. 2021 May 30;2021:5585884. doi: 10.1155/2021/5585884 (PMC8188600; doi:10.1155/2021/5585884)
Supplement: Supplementary 1 — Supplementary Table S1: miRNAs identified in the loranthus seeds by small RNA sequencing. [file 5585884.f1.txt]

Supplementary Table S1. miRNAs identified in the loranthus seeds by small RNA sequencing.
Type	Mature_miRNA	Precursor	Family	Sequence (mature_	Sequence (precursor)
miRDeep2	aau-miR162-3p	aau-miR162	aau-miR162	TCGATAAACCTCTGCATCCAG	TGGAGGCAGCGGTTCATCGATCTTTTCATGACTGTTATTGAGATAAACATGTCGTGGACTGATCGATAAACCTCTGCATCCAG
miRDeep2	aau-miR162-5p	aau-miR162	aau-miR162	TGGAGGCAGCGGTTCATCGATC	TGGAGGCAGCGGTTCATCGATCTTTTCATGACTGTTATTGAGATAAACATGTCGTGGACTGATCGATAAACCTCTGCATCCAG
miRDeep2	aau-miR396-3p	aau-miR396	aau-miR396	TTCCACAGCTTTCTTGAACTG	GATCGGTGTACGGCTCTGGAGGAGGATGGTCCTATTCGTGTTCTTCCACAGCTTTCTTGAACTG
miRDeep2	aau-miR396-5p	aau-miR396	aau-miR396	GATCGGTGTACGGCTCTGGAGGA	GATCGGTGTACGGCTCTGGAGGAGGATGGTCCTATTCGTGTTCTTCCACAGCTTTCTTGAACTG
miRDeep2	aly-miR156a-3p	aly-miR156a	aly-miR156a	TGGATTATTGGCTGTGGGGAG	TCTCACTGTTGGAAAACCATCCATCCGCTGCTTGGTTTTGTTCAGGACAACTCTCGATGGATTATTGGCTGTGGGGAG
miRDeep2	aly-miR156a-5p	aly-miR156a	aly-miR156a	TCTCACTGTTGGAAAACCATC	TCTCACTGTTGGAAAACCATCCATCCGCTGCTTGGTTTTGTTCAGGACAACTCTCGATGGATTATTGGCTGTGGGGAG
miRDeep2	aly-miR169a-3p	aly-miR169a	aly-miR169a	CAGCCAAGGATGATTTGCCGG	GGGTGGCCTTGCCTGAAGAAGCAAGGGAGTGCAATTCAGCCAAGGATGATTTGCCGG
miRDeep2	aly-miR169a-5p	aly-miR169a	aly-miR169a	GGGTGGCCTTGCCTGAA	GGGTGGCCTTGCCTGAAGAAGCAAGGGAGTGCAATTCAGCCAAGGATGATTTGCCGG
miRDeep2	aly-miR169c-3p	aly-miR169c	aly-miR169c	CGCAAGTCCCCTATGTGGCTGGTT	GTCCCACATAGGGCTGGCAAGAGACCGCAAGTCCCCTATGTGGCTGGTT
miRDeep2	aly-miR169c-5p	aly-miR169c	aly-miR169c	GTCCCACATAGGGCTGGCAAGAGA	GTCCCACATAGGGCTGGCAAGAGACCGCAAGTCCCCTATGTGGCTGGTT
miRDeep2	aly-miR170a-3p	aly-miR170	aly-miR170a	TATTGGCCTGTTATCCATGTGAGT	TCAATGTTCGTGAGGGGTTGGAAAGAAGGTGATTGCTCTTCAATCCCTATTGGCCTGTTATCCATGTGAGT
miRDeep2	aly-miR170b-3p	aly-miR170	aly-miR170b	TGATTGAGCCGTGCCAATATC	ATATTGGTGCGGTTCAACCAAAAAACAGCACTCTGTCTTCAGAGTCCTGTTCCATTTTTGATTGAGCCGTGCCAATATC
miRDeep2	aly-miR170c-3p	aly-miR170	aly-miR170c	TGATTGAGCCGTGCCAATATC	TATTGGTCTGGTTCGCTCAGACAATGCAAACACATGAACTTTCTGATTGAGCCGTGCCAATATC
miRDeep2	aly-miR170b-5p	aly-miR170	aly-miR170b	ATATTGGTGCGGTTCAACCA	ATATTGGTGCGGTTCAACCAAAAAACAGCACTCTGTCTTCAGAGTCCTGTTCCATTTTTGATTGAGCCGTGCCAATATC
miRDeep2	aly-miR170c-5p	aly-miR170	aly-miR170c	TATTGGTCTGGTTCGCTCAGA	TATTGGTCTGGTTCGCTCAGACAATGCAAACACATGAACTTTCTGATTGAGCCGTGCCAATATC
miRDeep2	aly-miR170a-5p	aly-miR170	aly-miR170a	TCAATGTTCGTGAGGGGTTGGAAAGAAGG	TCAATGTTCGTGAGGGGTTGGAAAGAAGGTGATTGCTCTTCAATCCCTATTGGCCTGTTATCCATGTGAGT
miRDeep2	aly-miR3440-3p	aly-miR3440	aly-miR3440	TGGATTGGGCTCTAACTAAAGCTG	GATTTGGGCTGGGCCATCTAGTGTGGGAGCGGGTTGGATTGGGCTCTAACTAAAGCTG
miRDeep2	aly-miR3440-5p	aly-miR3440	aly-miR3440	GATTTGGGCTGGGCCATCTAGT	GATTTGGGCTGGGCCATCTAGTGTGGGAGCGGGTTGGATTGGGCTCTAACTAAAGCTG
miRDeep2	aly-miR3447-3p	aly-miR3447	aly-miR3447	ATTGAGTGCAGCGTTGATGAC	CGTCAACGTGTGGTTGGCGAGGCTGAAGAAGAGCTGTTGATTGAGTGCAGCGTTGATGAC
miRDeep2	aly-miR3447-5p	aly-miR3447	aly-miR3447	CGTCAACGTGTGGTTGGCGA	CGTCAACGTGTGGTTGGCGAGGCTGAAGAAGAGCTGTTGATTGAGTGCAGCGTTGATGAC
miRDeep2	aly-miR390a-3p	aly-miR390a	aly-miR390a	CGCTATCCATCCTGGGTT	AAGCTCAGGAAGGATAGCGCCAATACATGTATAACAATACACATCAACTGTTGGCGCTATCCATCCTGGGTT
miRDeep2	aly-miR390a-5p	aly-miR390a	aly-miR390a	AAGCTCAGGAAGGATAGCGCC	AAGCTCAGGAAGGATAGCGCCAATACATGTATAACAATACACATCAACTGTTGGCGCTATCCATCCTGGGTT
miRDeep2	aly-miR393b-3p	aly-miR393b	aly-miR393b	CTCATGCGAGACCGATTGGCCAGC	AAGCCGAACGCCGCTTGTAGTCCCGCCGGTGAAGAGCGCCGTGCGATAGAGGCACGGGTAGGACTCATGCGAGACCGATTGGCCAGC
miRDeep2	aly-miR393b-5p	aly-miR393b	aly-miR393b	AAGCCGAACGCCGCTTGTAGTC	AAGCCGAACGCCGCTTGTAGTCCCGCCGGTGAAGAGCGCCGTGCGATAGAGGCACGGGTAGGACTCATGCGAGACCGATTGGCCAGC
miRDeep2	aly-miR397b-3p	aly-miR397b	aly-miR397b	TCGGTCGCTTCGCTGTGG	ACAGCGTTGAGATCGAGAGCCTCGGTCGCTTCGCTGTGG
miRDeep2	aly-miR397b-5p	aly-miR397b	aly-miR397b	ACAGCGTTGAGATCGAGA	ACAGCGTTGAGATCGAGAGCCTCGGTCGCTTCGCTGTGG
miRDeep2	aly-miR403a-3p	aly-miR403a	aly-miR403a	CGTTTTGTTGCTTCTCGGTCGAGA	TCGGACGGGATAGAGTGTGTCAGACGTTTTGTTGCTTCTCGGTCGAGA
miRDeep2	aly-miR403a-5p	aly-miR403a	aly-miR403a	TCGGACGGGATAGAGTGTG	TCGGACGGGATAGAGTGTGTCAGACGTTTTGTTGCTTCTCGGTCGAGA
miRDeep2	aly-miR4226-3p	aly-miR4226	aly-miR4226	CAGCTGAATCCATCCTATCTA	TACAAGATGGTATTATGCTGGTACTCAGAGGACTCTCACTACCAGCTGAATCCATCCTATCTA
miRDeep2	aly-miR4226-5p	aly-miR4226	aly-miR4226	TACAAGATGGTATTATGCTGGT	TACAAGATGGTATTATGCTGGTACTCAGAGGACTCTCACTACCAGCTGAATCCATCCTATCTA
miRDeep2	aly-miR858-3p	aly-miR858	aly-miR858	ATTCGTTGACTTGAATGAG	CATTCGTTTGCGCGTGGCGTTTTGATTCGTTGACTTGAATGAG
miRDeep2	aly-miR858-5p	aly-miR858	aly-miR858	CATTCGTTTGCGCGTGG	CATTCGTTTGCGCGTGGCGTTTTGATTCGTTGACTTGAATGAG
miRDeep2	aof-miR12156-3p	aof-miR12156	aof-miR12156	GAAACAGACACTGCTTGGGA	CTCTGTAGGTCTGTCGATGCGGGAGTGCTTGAAGCATTCCGGGTTTCAATCTCTTTCGAAACAGACACTGCTTGGGA
miRDeep2	aof-miR12156-5p	aof-miR12156	aof-miR12156	CTCTGTAGGTCTGTCGATGCGG	CTCTGTAGGTCTGTCGATGCGGGAGTGCTTGAAGCATTCCGGGTTTCAATCTCTTTCGAAACAGACACTGCTTGGGA
miRDeep2	aof-miR12165-3p	aof-miR12165	aof-miR12165	CAGCTCCTGCAAGTGCGGC	CGCACTTGTGAAGATGTCTTGCTGTGGAGGAAACTGCGGATGCGGCAGCTCCTGCAAGTGCGGC
miRDeep2	aof-miR12165-5p	aof-miR12165	aof-miR12165	CGCACTTGTGAAGATGTC	CGCACTTGTGAAGATGTCTTGCTGTGGAGGAAACTGCGGATGCGGCAGCTCCTGCAAGTGCGGC
miRDeep2	aof-miR12166-3p	aof-miR12166	aof-miR12166	CTTGTAACACTCAGAAATAATATG	AGATTTCTCTGATTGTTTTCCAGCTCTTTTATTCTTGTTCTGCAACTTGTAACACTCAGAAATAATATG
miRDeep2	aof-miR12166-5p	aof-miR12166	aof-miR12166	AGATTTCTCTGATTGTTTTCCAGC	AGATTTCTCTGATTGTTTTCCAGCTCTTTTATTCTTGTTCTGCAACTTGTAACACTCAGAAATAATATG
miRDeep2	aof-miR160b-3p	aof-miR160b	aof-miR160b	GGAGGCTCCATGACCAGTATGG	GGCCTGGTCATAGGTGTTCAACTTCGTTCTCGTTGTTGGAGCTCGAGGAAGAGGGAGGCTCCATGACCAGTATGG
miRDeep2	aof-miR160b-5p	aof-miR160b	aof-miR160b	GGCCTGGTCATAGGTGTTCAACTT	GGCCTGGTCATAGGTGTTCAACTTCGTTCTCGTTGTTGGAGCTCGAGGAAGAGGGAGGCTCCATGACCAGTATGG
miRDeep2	aqc-miR171f-3p	aqc-miR171f	aqc-miR171f	AAATTGAGGATGGTGTCATGCCTC	GCACGACTTCATTTCCTGGAATTTGTTTTGTCTCTGGTTGCAACAACATTTGCACCTTGTTAACAAATTGAGGATGGTGTCATGCCTC
miRDeep2	aqc-miR171f-5p	aqc-miR171f	aqc-miR171f	GCACGACTTCATTTCCTGGAATTTGT	GCACGACTTCATTTCCTGGAATTTGTTTTGTCTCTGGTTGCAACAACATTTGCACCTTGTTAACAAATTGAGGATGGTGTCATGCCTC
miRDeep2	ata-miR2275c-3p	ata-miR2275c	ata-miR2275c	ATATTATGGTAGAGTGTAGGCCAT	ATTGGTTTATACATACAAGTGTTTATAAATTATTACTTGGTTGTTAGATATTATGGTAGAGTGTAGGCCAT
miRDeep2	ata-miR2275c-5p	ata-miR2275c	ata-miR2275c	ATTGGTTTATACATACAAGTGTTT	ATTGGTTTATACATACAAGTGTTTATAAATTATTACTTGGTTGTTAGATATTATGGTAGAGTGTAGGCCAT
miRDeep2	ata-miR9776-3p	ata-miR9776	ata-miR9776	TTTCTATACCTTCCAAGTCTAC	AGCTTGGAAGGCATGGGAAAGCTTTGCATTAGAATCTGTTGATCATGATCAAATCTGAAAGTCTTTTCTATACCTTCCAAGTCTAC
miRDeep2	ata-miR9776-5p	ata-miR9776	ata-miR9776	AGCTTGGAAGGCATGGGAAAG	AGCTTGGAAGGCATGGGAAAGCTTTGCATTAGAATCTGTTGATCATGATCAAATCTGAAAGTCTTTTCTATACCTTCCAAGTCTAC
miRDeep2	ath-miR2934a-3p	ath-miR2934a	ath-miR2934	CCTTTCTGATTAGTTTGCTGTGCAG	GCACCGGTTCACTTTTTTTGGTTAGTTTTTTATAAAACCTTTCTGATTAGTTTGCTGTGCAG
miRDeep2	ath-miR2934b-3p	ath-miR2934b	ath-miR2934	GAGGCAGGGCAGCAGACCGTTGGTGAGGG	CATCCAAGGACTGGCCAGCCTTGGGGGAAGGCTGAGGATCAGACGGGGAAGGAGGCAGGGCAGCAGACCGTTGGTGAGGG
miRDeep2	ath-miR2934b-5p	ath-miR2934b	ath-miR2934	CATCCAAGGACTGGCCAGCCTTGG	CATCCAAGGACTGGCCAGCCTTGGGGGAAGGCTGAGGATCAGACGGGGAAGGAGGCAGGGCAGCAGACCGTTGGTGAGGG
miRDeep2	ath-miR2934a-5p	ath-miR2934a	ath-miR2934	GCACCGGTTCACTTTTTTTGGTTAGTTT	GCACCGGTTCACTTTTTTTGGTTAGTTTTTTATAAAACCTTTCTGATTAGTTTGCTGTGCAG
miRDeep2	ath-miR3434-3p	ath-miR3434	ath-miR3434	GGGTCCCACCATTCTGGTT	CCAGAGTAGCCAGGGCCTCCAGGGGTCCCACCATTCTGGTT
miRDeep2	ath-miR3434-5p	ath-miR3434	ath-miR3434	CCAGAGTAGCCAGGGCCTCC	CCAGAGTAGCCAGGGCCTCCAGGGGTCCCACCATTCTGGTT
miRDeep2	ath-miR5020a-3p	ath-miR5020a	ath-miR5020a	TGGTCCGGCTCTCCCCTT	GGGAAGAATCGGATCAGGCTTACCTGGTCCGGCTCTCCCCTT
miRDeep2	ath-miR5020a-5p	ath-miR5020a	ath-miR5020a	GGGAAGAATCGGATCAGG	GGGAAGAATCGGATCAGGCTTACCTGGTCCGGCTCTCCCCTT
miRDeep2	ath-miR5024-3p	ath-miR5024	ath-miR5024	CTGACAAGGGATCTCCAAATTCGG	GGAGGAGGAGGTTTTGGGAGGTGGACGGAATCGCTGACAAGGGATCTCCAAATTCGG
miRDeep2	ath-miR5024-5p	ath-miR5024	ath-miR5024	GGAGGAGGAGGTTTTGGGAGGTG	GGAGGAGGAGGTTTTGGGAGGTGGACGGAATCGCTGACAAGGGATCTCCAAATTCGG
miRDeep2	ath-miR5655-3p	ath-miR5655	ath-miR5655	TGGCTTTACGTTCGACTATGCCA	CAGTAGACGACTGTCAGCGACAGATTTCGGTGGGTCAAGCACGACCTCAGCGATGTTTGGCTTTACGTTCGACTATGCCA
miRDeep2	ath-miR5655-5p	ath-miR5655	ath-miR5655	CAGTAGACGACTGTCAGCGACA	CAGTAGACGACTGTCAGCGACAGATTTCGGTGGGTCAAGCACGACCTCAGCGATGTTTGGCTTTACGTTCGACTATGCCA
miRDeep2	ath-miR779.2-3p	ath-miR779.2	ath-miR779.2	CGATTGGAAGAGATGCTCTAGT	CCGAGCTCTTTTCATTCACAAGTCCAGCAGCCTAACACATAGGTCGTCCGGAAATACGATTGGAAGAGATGCTCTAGT
miRDeep2	ath-miR779.2-5p	ath-miR779.2	ath-miR779.2	CCGAGCTCTTTTCATTCACA	CCGAGCTCTTTTCATTCACAAGTCCAGCAGCCTAACACATAGGTCGTCCGGAAATACGATTGGAAGAGATGCTCTAGT
miRDeep2	ath-miR8182-3p	ath-miR8182	ath-miR8182	ATGTCAGTCTAGCTTTCACATAG	ATGTGTTGGCTAGTGACTTATTATGCATTATTGTTGGTTCGTTCTTGTCATGGATTAGTGGGTATATGTCAGTCTAGCTTTCACATAG
miRDeep2	ath-miR8182-5p	ath-miR8182	ath-miR8182	ATGTGTTGGCTAGTGACTTATTAT	ATGTGTTGGCTAGTGACTTATTATGCATTATTGTTGGTTCGTTCTTGTCATGGATTAGTGGGTATATGTCAGTCTAGCTTTCACATAG
miRDeep2	ath-miR826b-3p	ath-miR826b	ath-miR826b	AATGGGCCATGCAAAACCACT	AGGTTTTGTGGCTTGGCCTAAAGAGCTTGTTATTTTTGATAAAACAATGGGCCATGCAAAACCACT
miRDeep2	ath-miR826b-5p	ath-miR826b	ath-miR826b	AGGTTTTGTGGCTTGGCCTAAAGA	AGGTTTTGTGGCTTGGCCTAAAGAGCTTGTTATTTTTGATAAAACAATGGGCCATGCAAAACCACT
miRDeep2	ath-miR830-3p	ath-miR830	ath-miR830	AGATGATCGATGTTGGATGTGATG	CAACTATTTGACGATCGAGTCTTTGATGCGAAGATGATCGATGTTGGATGTGATG
miRDeep2	ath-miR830-5p	ath-miR830	ath-miR830	CAACTATTTGACGATCGAGTCTTT	CAACTATTTGACGATCGAGTCTTTGATGCGAAGATGATCGATGTTGGATGTGATG
miRDeep2	ath-miR837-3p	ath-miR837	ath-miR837	TGGCCAAGGTGGAGAATTGTTTGTTGG	ATCAGTTTGTGTAGCATGGCCTCCAAGGTAGAGAACTATTTGTTGGTGGCCAAGGTGGAGAATTGTTTGTTGG
miRDeep2	ath-miR837-5p	ath-miR837	ath-miR837	ATCAGTTTGTGTAGCATGGCCTCC	ATCAGTTTGTGTAGCATGGCCTCCAAGGTAGAGAACTATTTGTTGGTGGCCAAGGTGGAGAATTGTTTGTTGG
miRDeep2	ath-miR859-3p	ath-miR859	ath-miR859	CCTCTCTGCGACGCGTTGCGTCTC	CACTGCGACGCGTCGCATCTTCTCTCGGTCGTCTCGCACCTCTCTGCGACGCGTTGCGTCTC
miRDeep2	ath-miR859-5p	ath-miR859	ath-miR859	CACTGCGACGCGTCGCATCTTCTCT	CACTGCGACGCGTCGCATCTTCTCTCGGTCGTCTCGCACCTCTCTGCGACGCGTTGCGTCTC
miRDeep2	bdi-miR5173-3p	bdi-miR5173	bdi-miR5173	CCTCGTATGTCGCCGTGGTGCGTC	CGCAGCGGCGGCGATTTGGAGTTGAAGCGGGATCGGCACACATCCCTCGGCCTCGTATGTCGCCGTGGTGCGTC
miRDeep2	bdi-miR5173-5p	bdi-miR5173	bdi-miR5173	CGCAGCGGCGGCGATTTGGAGTT	CGCAGCGGCGGCGATTTGGAGTTGAAGCGGGATCGGCACACATCCCTCGGCCTCGTATGTCGCCGTGGTGCGTC
miRDeep2	bdi-miR5181a-3p	bdi-miR5181a	bdi-miR5181a	AGATCCATCGCCGGGTGATGCTGT	TTCGTCGCAGGGGTGGGGCGCAGCGGTAGATCCATCGCCGGGTGATGCTGT
miRDeep2	bdi-miR5181a-5p	bdi-miR5181a	bdi-miR5181a	TTCGTCGCAGGGGTGGGGCGCA	TTCGTCGCAGGGGTGGGGCGCAGCGGTAGATCCATCGCCGGGTGATGCTGT
miRDeep2	bdi-miR7712-3p	bdi-miR7712	bdi-miR7712	GTATTGTGGGGTTTAATTGCCTGC	GGGTGACTGGCATCGTATGGACTTGCTACACAGCAGGTCACGCTGGTGATTTGTGTTGTGTTAAGTATTGTGGGGTTTAATTGCCTGC
miRDeep2	bdi-miR7712-5p	bdi-miR7712	bdi-miR7712	GGGTGACTGGCATCGTATGGACTT	GGGTGACTGGCATCGTATGGACTTGCTACACAGCAGGTCACGCTGGTGATTTGTGTTGTGTTAAGTATTGTGGGGTTTAATTGCCTGC
miRDeep2	bdi-miR7729a-3p	bdi-miR7729a	bdi-miR7729a	GGTTTTCAAGACCGGAGCTATC	TAGTTCTTTATTCAGACCTATACCGGTTTTCAAGACCGGAGCTATC
miRDeep2	bdi-miR7729b-3p	bdi-miR7729b	bdi-miR7729a	TGCAATGGAAGCTGTAGCTGTTGC	GACAGCTATGGTGGTCGTTGCAACATCTGTAGGGGTTGTTTGTTGCAGCAACTGTGGAGATTGCAATGGAAGCTGTAGCTGTTGC
miRDeep2	bdi-miR7729b-5p	bdi-miR7729b	bdi-miR7729a	GACAGCTATGGTGGTCGTTGCAAC	GACAGCTATGGTGGTCGTTGCAACATCTGTAGGGGTTGTTTGTTGCAGCAACTGTGGAGATTGCAATGGAAGCTGTAGCTGTTGC
miRDeep2	bdi-miR7729a-5p	bdi-miR7729a	bdi-miR7729a	TAGTTCTTTATTCAGACCTA	TAGTTCTTTATTCAGACCTATACCGGTTTTCAAGACCGGAGCTATC
miRDeep2	bdi-miR7737-3p	bdi-miR7737	bdi-miR7737	ACTTGAGATCCATACCAACGGACA	TTGTTGGAATAGACCATAGACTTATACTGACGGATTTCCATTGGTATAGACTTGAGATCCATACCAACGGACA
miRDeep2	bdi-miR7737-5p	bdi-miR7737	bdi-miR7737	TTGTTGGAATAGACCATAGACTT	TTGTTGGAATAGACCATAGACTTATACTGACGGATTTCCATTGGTATAGACTTGAGATCCATACCAACGGACA
miRDeep2	bdi-miR7777-3p	bdi-miR7777	bdi-miR7777	TCGAAAGTTCAAGCATCCAAG	TGAGATGGGAGCAAGCCGCTTTCCAACCAAGAGGGATTTTCGAAAGTTCAAGCATCCAAG
miRDeep2	bdi-miR7777-5p	bdi-miR7777	bdi-miR7777	TGAGATGGGAGCAAGCCGCTT	TGAGATGGGAGCAAGCCGCTTTCCAACCAAGAGGGATTTTCGAAAGTTCAAGCATCCAAG
miRDeep2	bra-miR5714-3p	bra-miR5714	bra-miR5714	AGACTCTACATTTATGTGCCATTG	ATGGTATTCCTATGTGGTGACGTAAGTAACTTCTTTTTGAAGGTACTAGACTCTACATTTATGTGCCATTG
miRDeep2	bra-miR5714-5p	bra-miR5714	bra-miR5714	ATGGTATTCCTATGTGGTGACGTA	ATGGTATTCCTATGTGGTGACGTAAGTAACTTCTTTTTGAAGGTACTAGACTCTACATTTATGTGCCATTG
miRDeep2	bra-miR5720-3p	bra-miR5720	bra-miR5720	CTGTGATTGTGGTTTGCATAATGC	AGGTGCTGCTGTGGTGATATCCCTGTGTGGGACTGTGATTGTGGTTTGCATAATGC
miRDeep2	bra-miR5720-5p	bra-miR5720	bra-miR5720	AGGTGCTGCTGTGGTGATATCC	AGGTGCTGCTGTGGTGATATCCCTGTGTGGGACTGTGATTGTGGTTTGCATAATGC
miRDeep2	bra-miR5721-3p	bra-miR5721	bra-miR5721	AGACTCGTACCCATTTTGAC	CAAAATGGGGTCCAACAGCTGCCCCTCTTTGCGCGTTGTTTATGTGTAAACGACGTGCAAAGATAGACTCGTACCCATTTTGAC
miRDeep2	bra-miR5721-5p	bra-miR5721	bra-miR5721	CAAAATGGGGTCCAACAGCTGC	CAAAATGGGGTCCAACAGCTGCCCCTCTTTGCGCGTTGTTTATGTGTAAACGACGTGCAAAGATAGACTCGTACCCATTTTGAC
miRDeep2	bra-miR9552b-3p	bra-miR9552b	bra-miR9552b	TGACCGAGACCACGTGGCCTC	GGCGAAGTGGAGCTCGTACATGGGTGGGATGTTGGGGGCGATGACCGAGACCACGTGGCCTC
miRDeep2	bra-miR9552b-5p	bra-miR9552b	bra-miR9552b	GGCGAAGTGGAGCTCGTACATG	GGCGAAGTGGAGCTCGTACATGGGTGGGATGTTGGGGGCGATGACCGAGACCACGTGGCCTC
miRDeep2	c16893_g1_i1_1829-3p	c16893_g1_i1_1829	c16893_g1_i1_1829	TGGTTAGTCGGTGCCTTGAACTTT	ACTTCGAGGCACCAACTAGCCAAATTTGGTTAGTCGGTGCCTTGAACTTT
miRDeep2	c16893_g1_i1_1829-5p	c16893_g1_i1_1829	c16893_g1_i1_1829	ACTTCGAGGCACCAACTAGCCAAA	ACTTCGAGGCACCAACTAGCCAAATTTGGTTAGTCGGTGCCTTGAACTTT
miRDeep2	c25384_g1_i1_2934-3p	c25384_g1_i1_2934	c25384_g1_i1_2934	GATCGATCGAGCGAGACG	CCTTGTTCGATCCCAGAACGAACCCTAATCGATCGATCGAGCGAGACG
miRDeep2	c25384_g1_i1_2934-5p	c25384_g1_i1_2934	c25384_g1_i1_2934	CCTTGTTCGATCCCAGAACGA	CCTTGTTCGATCCCAGAACGAACCCTAATCGATCGATCGAGCGAGACG
miRDeep2	c34350_g1_i1_5087-3p	c34350_g1_i1_5087	c34350_g1_i1_5087	TATTTCGCACAAGTCATTCCTTAT	AAGGAATGACTTGTGCGGAATAAGGACAGAGTCTTTATTTCGCACAAGTCATTCCTTAT
miRDeep2	c34350_g1_i1_5087-5p	c34350_g1_i1_5087	c34350_g1_i1_5087	AAGGAATGACTTGTGCGGAATAAG	AAGGAATGACTTGTGCGGAATAAGGACAGAGTCTTTATTTCGCACAAGTCATTCCTTAT
miRDeep2	c36825_g1_i1_6030-3p	c36825_g1_i1_6030	c36825_g1_i1_6030	TTGCTGCAGATGAAATCCATC	AGGATAGCATCGCGGCAGAGGACGGGATCTGTTTGGGAAAGGACCTGGCGTTGCTGCAGATGAAATCCATC
miRDeep2	c36825_g1_i1_6030-5p	c36825_g1_i1_6030	c36825_g1_i1_6030	AGGATAGCATCGCGGCAGAG	AGGATAGCATCGCGGCAGAGGACGGGATCTGTTTGGGAAAGGACCTGGCGTTGCTGCAGATGAAATCCATC
miRDeep2	c39593_g2_i1_7164-3p	c39593_g2_i1_7164	c39593_g2_i1_7164	GTATACCAAACATAGATAAG	GTGCTATGGTAATTTGTTATACATTACCCTATACATGGTATTGTATACCAAACATAGATAAG
miRDeep2	c39593_g2_i1_7164-5p	c39593_g2_i1_7164	c39593_g2_i1_7164	GTGCTATGGTAATTTGTTATACAT	GTGCTATGGTAATTTGTTATACATTACCCTATACATGGTATTGTATACCAAACATAGATAAG
miRDeep2	c40023_g1_i1_7306-3p	c40023_g1_i1_7306	c40023_g1_i1_7306	ACATGGTCACGGATGAAGTGATAACT	TTGATCATCCGTAGCAACATGTTTGAGAGATATGTGCTTTTTGAAAACATGGTCACGGATGAAGTGATAACT
miRDeep2	c40023_g1_i1_7306-5p	c40023_g1_i1_7306	c40023_g1_i1_7306	TTGATCATCCGTAGCAACATGTTT	TTGATCATCCGTAGCAACATGTTTGAGAGATATGTGCTTTTTGAAAACATGGTCACGGATGAAGTGATAACT
miRDeep2	c40094_g1_i1_7362-3p	c40094_g1_i1_7362	c40094_g1_i1_7362	CAAAGAGGGGCAGCTGTTGGACCC	GTACGAGTCTATCTTTGCACGTCGTTTACACATAAACAACGCGCAAAGAGGGGCAGCTGTTGGACCC
miRDeep2	c40094_g1_i1_7362-5p	c40094_g1_i1_7362	c40094_g1_i1_7362	GTACGAGTCTATCTTTGCA	GTACGAGTCTATCTTTGCACGTCGTTTACACATAAACAACGCGCAAAGAGGGGCAGCTGTTGGACCC
miRDeep2	c40094_g1_i2_7368-3p	c40094_g1_i2_7368	c40094_g1_i2_7368	CAAAGAGGGGCAGCTGTTGGACCC	GTACGAGTCTATCTTTGCACGTCGTTTACACATAAACAACGCGCAAAGAGGGGCAGCTGTTGGACCC
miRDeep2	c40094_g1_i2_7368-5p	c40094_g1_i2_7368	c40094_g1_i2_7368	GTACGAGTCTATCTTTGCA	GTACGAGTCTATCTTTGCACGTCGTTTACACATAAACAACGCGCAAAGAGGGGCAGCTGTTGGACCC
miRDeep2	c40792_g3_i1_7646-3p	c40792_g3_i1_7646	c40792_g3_i1_7646	GGAGGTTCGGCCATGGCTCGGGTT	GTTTGGCCATGGTTGGGTTGTAGCCAACGAATATGGCTCAGGTGGTGGCCAAGGGTTGGAGGTTCGGCCATGGCTCGGGTT
miRDeep2	c40792_g3_i1_7646-5p	c40792_g3_i1_7646	c40792_g3_i1_7646	GTTTGGCCATGGTTGGGTTGTAGC	GTTTGGCCATGGTTGGGTTGTAGCCAACGAATATGGCTCAGGTGGTGGCCAAGGGTTGGAGGTTCGGCCATGGCTCGGGTT
miRDeep2	c40956_g3_i1_7760-3p	c40956_g3_i1_7760	c40956_g3_i1_7760	AGAGAGAAGCGACAATCGGCGTCGTTGTT	CGATCGACGACGACTTCAATCATGGAGAGAGAAGCGACAATCGGCGTCGTTGTT
miRDeep2	c40956_g3_i1_7760-5p	c40956_g3_i1_7760	c40956_g3_i1_7760	CGATCGACGACGACTTCAATCATG	CGATCGACGACGACTTCAATCATGGAGAGAGAAGCGACAATCGGCGTCGTTGTT
miRDeep2	c41709_g1_i1_8218-3p	c41709_g1_i1_8218	c41709_g1_i1_8218	ACGTGGCACGTTTGCATGATA	TCATGCAGACGTGTTGTGTTGTGATTGATAAAAAATTAGTGACATGTTATTTTTTATCAATCATAACGTGGCACGTTTGCATGATA
miRDeep2	c41709_g1_i1_8218-5p	c41709_g1_i1_8218	c41709_g1_i1_8218	TCATGCAGACGTGTTGTGTTG	TCATGCAGACGTGTTGTGTTGTGATTGATAAAAAATTAGTGACATGTTATTTTTTATCAATCATAACGTGGCACGTTTGCATGATA
miRDeep2	c42815_g1_i1_8599-3p	c42815_g1_i1_8599	c42815_g1_i1_8599	GATCTCACTCGGATGGTGGTG	CTGTCACTCGGGTGGATCACATTATTGCATCCTCTATTGGCTGATCTCACTCGGATGGTGGTG
miRDeep2	c42815_g1_i1_8599-5p	c42815_g1_i1_8599	c42815_g1_i1_8599	CTGTCACTCGGGTGGATCAC	CTGTCACTCGGGTGGATCACATTATTGCATCCTCTATTGGCTGATCTCACTCGGATGGTGGTG
miRDeep2	c43011_g1_i1_8710-3p	c43011_g1_i1_8710	c43011_g1_i1_8710	GATTGTAGGCGCTTTGTTGGCACG	TGTCGACTAGGCACTGATGTGCTCTTTTGAGATTGTAGGCGCTTTGTTGGCACG
miRDeep2	c43011_g1_i1_8710-5p	c43011_g1_i1_8710	c43011_g1_i1_8710	TGTCGACTAGGCACTGATGTGCTC	TGTCGACTAGGCACTGATGTGCTCTTTTGAGATTGTAGGCGCTTTGTTGGCACG
miRDeep2	c44342_g1_i1_9152-3p	c44342_g1_i1_9152	c44342_g1_i1_9152	ATCATCAACTCCGACAAAATG	TTTGTCCGAGTTGATGATTTCGCCGTAGATCGGCCGGCCTCGCAGCCACTTAACGTTTCCGGCGGGATCATCAACTCCGACAAAATG
miRDeep2	c44342_g1_i1_9152-5p	c44342_g1_i1_9152	c44342_g1_i1_9152	TTTGTCCGAGTTGATGATTTCG	TTTGTCCGAGTTGATGATTTCGCCGTAGATCGGCCGGCCTCGCAGCCACTTAACGTTTCCGGCGGGATCATCAACTCCGACAAAATG
miRDeep2	c45289_g1_i1_9719-3p	c45289_g1_i1_9719	c45289_g1_i1_9719	CTATGCTTGACCTAAGGCAGCTT	GATGCACTTGGGTCGAGCTGAGGTCAGTACACTCCCGCGCTTGACCTATGCTTGACCTAAGGCAGCTT
miRDeep2	c45289_g1_i1_9719-5p	c45289_g1_i1_9719	c45289_g1_i1_9719	GATGCACTTGGGTCGAGCTGAGGT	GATGCACTTGGGTCGAGCTGAGGTCAGTACACTCCCGCGCTTGACCTATGCTTGACCTAAGGCAGCTT
miRDeep2	c46342_g1_i1_10468-3p	c46342_g1_i1_10468	c46342_g1_i1_10468	AGACGAATCGGGCAAAGCTACG	TAGCTTTACCGATTTGTCTGATTCGATTGATCTTTCATACTTTCCCTTTGAATCAGACGAATCGGGCAAAGCTACG
miRDeep2	c46342_g1_i1_10468-5p	c46342_g1_i1_10468	c46342_g1_i1_10468	TAGCTTTACCGATTTGTCTGA	TAGCTTTACCGATTTGTCTGATTCGATTGATCTTTCATACTTTCCCTTTGAATCAGACGAATCGGGCAAAGCTACG
miRDeep2	c46342_g1_i1_10469-3p	c46342_g1_i1_10469	c46342_g1_i1_10469	AGACAAATCGGTAAAGCTACC	TAGCTTTGCCCGATTCGTCTGATTCAAAGGGAAAGTATGAAAGATCAATCGAATCAGACAAATCGGTAAAGCTACC
miRDeep2	c46342_g1_i1_10469-5p	c46342_g1_i1_10469	c46342_g1_i1_10469	TAGCTTTGCCCGATTCGTCTGA	TAGCTTTGCCCGATTCGTCTGATTCAAAGGGAAAGTATGAAAGATCAATCGAATCAGACAAATCGGTAAAGCTACC
miRDeep2	c46563_g2_i1_10617-3p	c46563_g2_i1_10617	c46563_g2_i1_10617	AATCAATTTGTTGATGGCCATG	TGGTCATCAATCTTTTGATGAGATCATGATTTTAGGGTGTTTAATATGAATCAATTTGTTGATGGCCATG
miRDeep2	c46563_g2_i1_10617-5p	c46563_g2_i1_10617	c46563_g2_i1_10617	TGGTCATCAATCTTTTGATGAG	TGGTCATCAATCTTTTGATGAGATCATGATTTTAGGGTGTTTAATATGAATCAATTTGTTGATGGCCATG
miRDeep2	c47267_g1_i1_11136-3p	c47267_g1_i1_11136	c47267_g1_i1_11136	GCCCACAATTTGCTAAAGGTT	ATTTTAGCAAATTGTGAGCTTCTATTTTATTGGTTCTTCAAATTTAGAGAACTAATGGAATAAAAGCCCACAATTTGCTAAAGGTT
miRDeep2	c47267_g1_i1_11136-5p	c47267_g1_i1_11136	c47267_g1_i1_11136	ATTTTAGCAAATTGTGAGCTT	ATTTTAGCAAATTGTGAGCTTCTATTTTATTGGTTCTTCAAATTTAGAGAACTAATGGAATAAAAGCCCACAATTTGCTAAAGGTT
miRDeep2	c47468_g1_i2_11258-3p	c47468_g1_i2_11258	c47468_g1_i2_11258	CGGGTCTATTGCTTGGAAGGCAAT	TGCCTTCTATAGCTTTTGTATATGTGGGTTATGTCGAACCCGGGTCTATTGCTTGGAAGGCAAT
miRDeep2	c47468_g1_i2_11258-5p	c47468_g1_i2_11258	c47468_g1_i2_11258	TGCCTTCTATAGCTTTTGTATATGTGGG	TGCCTTCTATAGCTTTTGTATATGTGGGTTATGTCGAACCCGGGTCTATTGCTTGGAAGGCAAT
miRDeep2	c47577_g1_i1_11359-3p	c47577_g1_i1_11359	c47577_g1_i1_11359	TTGACTTGGGCTTGGCCATAGCCA	GCTTTTCAAGCTCAGGTAGATGAAATATTAGTTGACTTGGGCTTGGCCATAGCCA
miRDeep2	c47577_g1_i1_11359-5p	c47577_g1_i1_11359	c47577_g1_i1_11359	GCTTTTCAAGCTCAGGTAGATG	GCTTTTCAAGCTCAGGTAGATGAAATATTAGTTGACTTGGGCTTGGCCATAGCCA
miRDeep2	c47881_g3_i1_11517-3p	c47881_g3_i1_11517	c47881_g3_i1_11517	GTTTGGCGATCATCTGGCTTC	TGCTAGACGATCCAAACACGATCTCGCCATCGATGGATCACATCTCGATTTTCTGGTGTTTGGCGATCATCTGGCTTC
miRDeep2	c47881_g3_i1_11517-5p	c47881_g3_i1_11517	c47881_g3_i1_11517	TGCTAGACGATCCAAACAC	TGCTAGACGATCCAAACACGATCTCGCCATCGATGGATCACATCTCGATTTTCTGGTGTTTGGCGATCATCTGGCTTC
miRDeep2	c47915_g5_i1_11556-3p	c47915_g5_i1_11556	c47915_g5_i1_11556	CTTGGTTGAGTGCTACAATTGCCAC	AGAGGTCGTGGCAATTACCGAGGTAGGGGAAGGGGTCGTGGTAGACCCTTCAATAAGACCTTGGTTGAGTGCTACAATTGCCAC
miRDeep2	c47915_g5_i1_11556-5p	c47915_g5_i1_11556	c47915_g5_i1_11556	AGAGGTCGTGGCAATTACCGAGGT	AGAGGTCGTGGCAATTACCGAGGTAGGGGAAGGGGTCGTGGTAGACCCTTCAATAAGACCTTGGTTGAGTGCTACAATTGCCAC
miRDeep2	c48374_g1_i1_11799-3p	c48374_g1_i1_11799	c48374_g1_i1_11799	AGTATAGACCGCTTTGTTTGTAGT	GACGGAAAAGTGACCTATACCAACGGAAAAATTCCGTCAGTATAGACCGCTTTGTTTGTAGT
miRDeep2	c48374_g1_i1_11799-5p	c48374_g1_i1_11799	c48374_g1_i1_11799	GACGGAAAAGTGACCTATACCAA	GACGGAAAAGTGACCTATACCAACGGAAAAATTCCGTCAGTATAGACCGCTTTGTTTGTAGT
miRDeep2	c48475_g2_i1_11901-3p	c48475_g2_i1_11901	c48475_g2_i1_11901	ATTGCTATGTTTTGTCAACATAGG	CTGGAGTGAGCAATTTGTATTCAAATTGCTATGTTTTGTCAACATAGG
miRDeep2	c48475_g2_i1_11901-5p	c48475_g2_i1_11901	c48475_g2_i1_11901	CTGGAGTGAGCAATTTGTATTCAA	CTGGAGTGAGCAATTTGTATTCAAATTGCTATGTTTTGTCAACATAGG
miRDeep2	c50939_g5_i1_14795-3p	c50939_g5_i1_14795	c50939_g5_i1_14795	CTTGCCCAGTCCGTTTAGAACGCG	CGGATTGCTGCGGGCCGGGCCGGGCCGAGCCTTGCCCAGTCCGTTTAGAACGCG
miRDeep2	c50939_g5_i1_14795-5p	c50939_g5_i1_14795	c50939_g5_i1_14795	CGGATTGCTGCGGGCCGGGCCGGGC	CGGATTGCTGCGGGCCGGGCCGGGCCGAGCCTTGCCCAGTCCGTTTAGAACGCG
miRDeep2	c51122_g1_i3_15019-3p	c51122_g1_i3_15019	c51122_g1_i3_15019	TGACTTAGAGCCAATATCGTC	GACGATATTGGCTCAAAGTCAAGTTCATTCGATCATCTATCTCAACATGAGGAATGAACTTGACTTAGAGCCAATATCGTC
miRDeep2	c51122_g1_i3_15019-5p	c51122_g1_i3_15019	c51122_g1_i3_15019	GACGATATTGGCTCAAAGTCAAGT	GACGATATTGGCTCAAAGTCAAGTTCATTCGATCATCTATCTCAACATGAGGAATGAACTTGACTTAGAGCCAATATCGTC
miRDeep2	c51122_g1_i3_15022-3p	c51122_g1_i3_15022	c51122_g1_i3_15022	TGACTTTGAGCCAATATCGTC	CGATATTGGCTCTAAGTCAAGTTCATTCCTCATGTTGAGATAGATGATCGAATGAACTTGACTTTGAGCCAATATCGTC
miRDeep2	c51122_g1_i3_15022-5p	c51122_g1_i3_15022	c51122_g1_i3_15022	CGATATTGGCTCTAAGTCAAG	CGATATTGGCTCTAAGTCAAGTTCATTCCTCATGTTGAGATAGATGATCGAATGAACTTGACTTTGAGCCAATATCGTC
miRDeep2	c51979_g1_i1_15777-3p	c51979_g1_i1_15777	c51979_g1_i1_15777	AGGGCGATGAGGAAGAGGGA	CCTTGGATTCGTTGTTCTTCTGTTTTCCAATGCGGGAGGAGAGAAGGGCGATGAGGAAGAGGGA
miRDeep2	c51979_g1_i1_15777-5p	c51979_g1_i1_15777	c51979_g1_i1_15777	CCTTGGATTCGTTGTTCTTC	CCTTGGATTCGTTGTTCTTCTGTTTTCCAATGCGGGAGGAGAGAAGGGCGATGAGGAAGAGGGA
miRDeep2	c52186_g3_i1_16238-3p	c52186_g3_i1_16238	c52186_g3_i1_16238	AAGAAAGCTGTTCCTTCGGGTC	GCCAAGAGTAAGAGCTGTATCTGTTGTTCTGTAACGATATAAATCCACCGTCCAGACGCCCCAAAGAAAGCTGTTCCTTCGGGTC
miRDeep2	c52186_g3_i1_16238-5p	c52186_g3_i1_16238	c52186_g3_i1_16238	GCCAAGAGTAAGAGCTGTATCTGTT	GCCAAGAGTAAGAGCTGTATCTGTTGTTCTGTAACGATATAAATCCACCGTCCAGACGCCCCAAAGAAAGCTGTTCCTTCGGGTC
miRDeep2	c52257_g1_i3_16378-3p	c52257_g1_i3_16378	c52257_g1_i3_16378	GTGGGTGTGTGGGTGTAG	ACACCCAGCACGAAGTATGTGGGTGGGTGGGTGTGTGGGTGTAG
miRDeep2	c52257_g1_i3_16378-5p	c52257_g1_i3_16378	c52257_g1_i3_16378	ACACCCAGCACGAAGTATGT	ACACCCAGCACGAAGTATGTGGGTGGGTGGGTGTGTGGGTGTAG
miRDeep2	c52326_g1_i4_16402-3p	c52326_g1_i4_16402	c52326_g1_i4_16402	GGACATCATCGTCGAGGTCGAGGT	CCCGATGACGAAAGAGGTCGTGTCGATAGAGGAAGAGGACATCATCGTCGAGGTCGAGGT
miRDeep2	c52326_g1_i4_16402-5p	c52326_g1_i4_16402	c52326_g1_i4_16402	CCCGATGACGAAAGAGGTCGTGTCGAT	CCCGATGACGAAAGAGGTCGTGTCGATAGAGGAAGAGGACATCATCGTCGAGGTCGAGGT
miRDeep2	c52405_g1_i1_16773-3p	c52405_g1_i1_16773	c52405_g1_i1_16773	CCCGCTACATTAGCCTAGGT	TAAGGCTGATATGGTGGGCCTTGATTAGACTATAAGGAAGTTGTAATCCAATAAAGGCCCGCTACATTAGCCTAGGT
miRDeep2	c52405_g1_i1_16773-5p	c52405_g1_i1_16773	c52405_g1_i1_16773	TAAGGCTGATATGGTGGGCC	TAAGGCTGATATGGTGGGCCTTGATTAGACTATAAGGAAGTTGTAATCCAATAAAGGCCCGCTACATTAGCCTAGGT
miRDeep2	c52597_g1_i8_17459-3p	c52597_g1_i8_17459	c52597_g1_i8_17459	CATATCCTCGCCACTTGGCCAACA	AAGGCCCGGTGGCCGTGGGATTGAGCTTTTTATGCTCATATCCTCGCCACTTGGCCAACA
miRDeep2	c52597_g1_i8_17459-5p	c52597_g1_i8_17459	c52597_g1_i8_17459	AAGGCCCGGTGGCCGTGGGATTGA	AAGGCCCGGTGGCCGTGGGATTGAGCTTTTTATGCTCATATCCTCGCCACTTGGCCAACA
miRDeep2	c52663_g1_i2_17575-3p	c52663_g1_i2_17575	c52663_g1_i2_17575	AGATTTGAATACCTGAAATAGT	CTTTTAGGTATTCAAATCTTGAGAACTTCATGACTTAGTACAGTTATGGATTTTTCAAGATTTGAATACCTGAAATAGT
miRDeep2	c52663_g1_i2_17575-5p	c52663_g1_i2_17575	c52663_g1_i2_17575	CTTTTAGGTATTCAAATCTTG	CTTTTAGGTATTCAAATCTTGAGAACTTCATGACTTAGTACAGTTATGGATTTTTCAAGATTTGAATACCTGAAATAGT
miRDeep2	c52663_g1_i7_17584-3p	c52663_g1_i7_17584	c52663_g1_i7_17584	AGATCGAGTACTTAAAACAGC	TGTTTCAAGTACTCGAATCTTGATAACTTCCTGACTTAAAACAAGTTATGGAGTTTTCAAGATCGAGTACTTAAAACAGC
miRDeep2	c52663_g1_i7_17584-5p	c52663_g1_i7_17584	c52663_g1_i7_17584	TGTTTCAAGTACTCGAATCTTG	TGTTTCAAGTACTCGAATCTTGATAACTTCCTGACTTAAAACAAGTTATGGAGTTTTCAAGATCGAGTACTTAAAACAGC
miRDeep2	c53040_g1_i1_18058-3p	c53040_g1_i1_18058	c53040_g1_i1_18058	TCCAAGCATGGGATGTCACGC	TACACATCCACACAGCCATGGAGTACCGAGCACCTACCCCGCCCCAGGGGGTGGCGTATCCTCACCCTCCAAGCATGGGATGTCACGC
miRDeep2	c53040_g1_i1_18058-5p	c53040_g1_i1_18058	c53040_g1_i1_18058	TACACATCCACACAGCCATGGAGT	TACACATCCACACAGCCATGGAGTACCGAGCACCTACCCCGCCCCAGGGGGTGGCGTATCCTCACCCTCCAAGCATGGGATGTCACGC
miRDeep2	c53051_g1_i1_18088-3p	c53051_g1_i1_18088	c53051_g1_i1_18088	GAAGTGTCAGCTGCAGCCA	GCGATGGCCATGAGATTTCATCAAGAAGTGTCAGCTGCAGCCA
miRDeep2	c53051_g1_i1_18088-5p	c53051_g1_i1_18088	c53051_g1_i1_18088	GCGATGGCCATGAGATTTCAT	GCGATGGCCATGAGATTTCATCAAGAAGTGTCAGCTGCAGCCA
miRDeep2	c53109_g2_i1_18229-3p	c53109_g2_i1_18229	c53109_g2_i1_18229	TTTTCCACAAACATGGTC	CTGTGAGAGAATGGACCTGATCGTTGGAAGAACCAATGGTTTTCCACAAACATGGTC
miRDeep2	c53109_g2_i1_18229-5p	c53109_g2_i1_18229	c53109_g2_i1_18229	CTGTGAGAGAATGGACCTGATC	CTGTGAGAGAATGGACCTGATCGTTGGAAGAACCAATGGTTTTCCACAAACATGGTC
miRDeep2	c53289_g3_i1_18508-3p	c53289_g3_i1_18508	c53289_g3_i1_18508	ACTCGAGGAGAAGCGGTAGAAATCG	ATCTTGGTGCCGATCTTGTGGTCCAAGGTGAAGCCGTTGTAGGGCAACGCCGGACTCGAGGAGAAGCGGTAGAAATCG
miRDeep2	c53289_g3_i1_18508-5p	c53289_g3_i1_18508	c53289_g3_i1_18508	ATCTTGGTGCCGATCTTGTGGTCC	ATCTTGGTGCCGATCTTGTGGTCCAAGGTGAAGCCGTTGTAGGGCAACGCCGGACTCGAGGAGAAGCGGTAGAAATCG
miRDeep2	c53403_g1_i1_18682-3p	c53403_g1_i1_18682	c53403_g1_i1_18682	CTGAGGTCGAAATGCCGGGGCT	CCCAGGCGGACTTTGGCCGCCTCGAGATCGAGCTGGCTGAGGTCGAAATGCCGGGGCT
miRDeep2	c53403_g1_i1_18682-5p	c53403_g1_i1_18682	c53403_g1_i1_18682	CCCAGGCGGACTTTGGCC	CCCAGGCGGACTTTGGCCGCCTCGAGATCGAGCTGGCTGAGGTCGAAATGCCGGGGCT
miRDeep2	c53599_g4_i1_19495-3p	c53599_g4_i1_19495	c53599_g4_i1_19495	TGAAAGTCTTAATATAAGAGT	TTGTATTAAGACTTTCAGAATATCATGTTTTTTTTAAAAGAAAAACCTTGATACTCTGAAAGTCTTAATATAAGAGT
miRDeep2	c53599_g4_i1_19495-5p	c53599_g4_i1_19495	c53599_g4_i1_19495	TTGTATTAAGACTTTCAGAAT	TTGTATTAAGACTTTCAGAATATCATGTTTTTTTTAAAAGAAAAACCTTGATACTCTGAAAGTCTTAATATAAGAGT
miRDeep2	c53919_g1_i1_20439-3p	c53919_g1_i1_20439	c53919_g1_i1_20439	GGAATCTCTCTGATGCAT	TGCAAGTGACGATAATATAGACAGGGACATCGGCACTTTTATTTGAGAATGACGACTGTCTTGGGAATCTCTCTGATGCAT
miRDeep2	c53919_g1_i1_20439-5p	c53919_g1_i1_20439	c53919_g1_i1_20439	TGCAAGTGACGATAATATAGACA	TGCAAGTGACGATAATATAGACAGGGACATCGGCACTTTTATTTGAGAATGACGACTGTCTTGGGAATCTCTCTGATGCAT
miRDeep2	c53919_g1_i1_20445-3p	c53919_g1_i1_20445	c53919_g1_i1_20445	GGAATCTCTCTGATGCAT	TGCATGTGATGATAGAACAGACAGGGACATCAGCACTCTTTTGAGAATGATGACACGTCTTTGGGAATCTCTCTGATGCAT
miRDeep2	c53919_g1_i1_20445-5p	c53919_g1_i1_20445	c53919_g1_i1_20445	TGCATGTGATGATAGAACA	TGCATGTGATGATAGAACAGACAGGGACATCAGCACTCTTTTGAGAATGATGACACGTCTTTGGGAATCTCTCTGATGCAT
miRDeep2	c53949_g2_i2_20499-3p	c53949_g2_i2_20499	c53949_g2_i2_20499	TTCGAAAGAGCATGTCGAGGC	CATGCAATAACTACATGTGCCGAATCTAAAGTTAGATTCGAAAGAGCATGTCGAGGC
miRDeep2	c53949_g2_i2_20499-5p	c53949_g2_i2_20499	c53949_g2_i2_20499	CATGCAATAACTACATGTGCCGAATC	CATGCAATAACTACATGTGCCGAATCTAAAGTTAGATTCGAAAGAGCATGTCGAGGC
miRDeep2	c54062_g15_i1_20869-3p	c54062_g15_i1_20869	c54062_g15_i1_20869	TTCCGACACGTCCGCAAAGGAA	CCTACGGACTGTCGGGCAACACCGACAAGTTTCCGACACGTCCGCAAAGGAA
miRDeep2	c54062_g15_i1_20869-5p	c54062_g15_i1_20869	c54062_g15_i1_20869	CCTACGGACTGTCGGGCAAC	CCTACGGACTGTCGGGCAACACCGACAAGTTTCCGACACGTCCGCAAAGGAA
miRDeep2	c54062_g15_i1_20876-3p	c54062_g15_i1_20876	c54062_g15_i1_20876	TTGCCCGACAGTCCGTAGGTC	TTTGCGGACGTGTCGGAAACTTGTCGGTGTTGCCCGACAGTCCGTAGGTC
miRDeep2	c54062_g15_i1_20876-5p	c54062_g15_i1_20876	c54062_g15_i1_20876	TTTGCGGACGTGTCGGAAACT	TTTGCGGACGTGTCGGAAACTTGTCGGTGTTGCCCGACAGTCCGTAGGTC
miRDeep2	c54067_g5_i1_20955-3p	c54067_g5_i1_20955	c54067_g5_i1_20955	ACTTGTGCCATACTGGTGTT	CACCAATATGTACAAGTCCCAGTTACTTGTGCCATACTGGTGTT
miRDeep2	c54067_g5_i1_20955-5p	c54067_g5_i1_20955	c54067_g5_i1_20955	CACCAATATGTACAAGTCC	CACCAATATGTACAAGTCCCAGTTACTTGTGCCATACTGGTGTT
miRDeep2	c54242_g1_i1_21243-3p	c54242_g1_i1_21243	c54242_g1_i1_21243	AAGTTGTCCAATTTGATCAC	GACCAGGTTGAGTGGCTTCCTGACTCGGTAGGGAAGTTGTCCAATTTGATCAC
miRDeep2	c54242_g1_i1_21243-5p	c54242_g1_i1_21243	c54242_g1_i1_21243	GACCAGGTTGAGTGGCTTCC	GACCAGGTTGAGTGGCTTCCTGACTCGGTAGGGAAGTTGTCCAATTTGATCAC
miRDeep2	c54383_g8_i1_21648-3p	c54383_g8_i1_21648	c54383_g8_i1_21648	TCGGGCGAGAGGAATCGATTCGGT	TGCATCTCGTTCGTCTCGGCCGAGATCTCGGGCGAGAGGAATCGATTCGGT
miRDeep2	c54383_g8_i1_21648-5p	c54383_g8_i1_21648	c54383_g8_i1_21648	TGCATCTCGTTCGTCTCGGCCGAGA	TGCATCTCGTTCGTCTCGGCCGAGATCTCGGGCGAGAGGAATCGATTCGGT
miRDeep2	c54422_g4_i7_21699-3p	c54422_g4_i7_21699	c54422_g4_i7_21699	GCCGATTCCGGCATTTGAT	CAGGGTGTGGAGGGTGGCGGAGGAGTACACGCCGATTCCGGCATTTGAT
miRDeep2	c54422_g4_i7_21699-5p	c54422_g4_i7_21699	c54422_g4_i7_21699	CAGGGTGTGGAGGGTGGCGG	CAGGGTGTGGAGGGTGGCGGAGGAGTACACGCCGATTCCGGCATTTGAT
miRDeep2	c54557_g1_i1_22488-3p	c54557_g1_i1_22488	c54557_g1_i1_22488	ACTTTGGTTGAGGCGCTT	GTTCCCGACCAGTTTGTGACGTTGTTTGATGCAGTGACGTTACTTTGGTTGAGGCGCTT
miRDeep2	c54557_g1_i1_22488-5p	c54557_g1_i1_22488	c54557_g1_i1_22488	GTTCCCGACCAGTTTGTGA	GTTCCCGACCAGTTTGTGACGTTGTTTGATGCAGTGACGTTACTTTGGTTGAGGCGCTT
miRDeep2	c54599_g10_i1_22869-3p	c54599_g10_i1_22869	c54599_g10_i1_22869	CAAGGGTTCGAGCATATGTGCTCA	AGCACATATGCTCAAGACTTGCTCGAACTTATACTCGAGGCGTACTCGAAGGCTCAAGCAAGGGTTCGAGCATATGTGCTCA
miRDeep2	c54599_g10_i1_22869-5p	c54599_g10_i1_22869	c54599_g10_i1_22869	AGCACATATGCTCAAGACTTGCT	AGCACATATGCTCAAGACTTGCTCGAACTTATACTCGAGGCGTACTCGAAGGCTCAAGCAAGGGTTCGAGCATATGTGCTCA
miRDeep2	c54676_g2_i2_23207-3p	c54676_g2_i2_23207	c54676_g2_i2_23207	CCTCCGAAATATACATTCG	AATGTAGCCATTTTCGGACATTCGAATGCTCTACGGTCAAACGTAAGGAGCTTGACTGAGCAACGTCGAACCTCCGAAATATACATTCG
miRDeep2	c54676_g2_i2_23207-5p	c54676_g2_i2_23207	c54676_g2_i2_23207	AATGTAGCCATTTTCGGACATT	AATGTAGCCATTTTCGGACATTCGAATGCTCTACGGTCAAACGTAAGGAGCTTGACTGAGCAACGTCGAACCTCCGAAATATACATTCG
miRDeep2	c54730_g8_i1_23692-3p	c54730_g8_i1_23692	c54730_g8_i1_23692	GACATCGATTCGGGCTCTGGAAG	TCCGCGAGCTCTGCATGTTGCGTTTTAAGCGGCCGGCTTACTTGTTGTCTGAAACACCCGACATCGATTCGGGCTCTGGAAG
miRDeep2	c54730_g8_i1_23692-5p	c54730_g8_i1_23692	c54730_g8_i1_23692	TCCGCGAGCTCTGCATGTTGC	TCCGCGAGCTCTGCATGTTGCGTTTTAAGCGGCCGGCTTACTTGTTGTCTGAAACACCCGACATCGATTCGGGCTCTGGAAG
miRDeep2	c54752_g1_i5_24165-3p	c54752_g1_i5_24165	c54752_g1_i5_24165	CGGCAACGAATATGTCAGGTATGATGTGT	AACCCGTCTGCCAACGTTGTTGGTTATGACAATCCGGCAACGAATATGTCAGGTATGATGTGT
miRDeep2	c54752_g1_i5_24165-5p	c54752_g1_i5_24165	c54752_g1_i5_24165	AACCCGTCTGCCAACGTTGTTGGT	AACCCGTCTGCCAACGTTGTTGGTTATGACAATCCGGCAACGAATATGTCAGGTATGATGTGT
miRDeep2	c54790_g1_i1_24397-3p	c54790_g1_i1_24397	c54790_g1_i1_24397	TAATAGTACATTCCAATACATTT	AAGTATTGGAATTTCGCTGATAGCACCTTGTTACTTCCAGCAGGTGTAATAATAGTACATTCCAATACATTT
miRDeep2	c54790_g1_i1_24397-5p	c54790_g1_i1_24397	c54790_g1_i1_24397	AAGTATTGGAATTTCGCTGATAGC	AAGTATTGGAATTTCGCTGATAGCACCTTGTTACTTCCAGCAGGTGTAATAATAGTACATTCCAATACATTT
miRDeep2	c54806_g7_i1_24560-3p	c54806_g7_i1_24560	c54806_g7_i1_24560	CCTTCTATCTCTGAGCTCCTGAGT	ACAGTGGCTCGAAAGAAGAAGAGGAATCTTCAGACGATGAACCAACGGAAAAGGCGAACGTCTGCCTCATGGCAAATACTGAGGTACCTTCTATCTCTGAGCTCCTGAGT
miRDeep2	c54806_g7_i1_24560-5p	c54806_g7_i1_24560	c54806_g7_i1_24560	ACAGTGGCTCGAAAGAAGAAGAGGA	ACAGTGGCTCGAAAGAAGAAGAGGAATCTTCAGACGATGAACCAACGGAAAAGGCGAACGTCTGCCTCATGGCAAATACTGAGGTACCTTCTATCTCTGAGCTCCTGAGT
miRDeep2	c54878_g1_i1_25184-3p	c54878_g1_i1_25184	c54878_g1_i1_25184	CCGTGGATGTAGTCACACA	TGTGACCCCATCTGTCAATCTACAAACTACTGGCATTAATAAAGGAGTTAGTAGATTCTTTTTTCGGCCGTGGATGTAGTCACACA
miRDeep2	c54878_g1_i1_25184-5p	c54878_g1_i1_25184	c54878_g1_i1_25184	TGTGACCCCATCTGTC	TGTGACCCCATCTGTCAATCTACAAACTACTGGCATTAATAAAGGAGTTAGTAGATTCTTTTTTCGGCCGTGGATGTAGTCACACA
miRDeep2	c54975_g1_i3_25875-3p	c54975_g1_i3_25875	c54975_g1_i3_25875	GTTTCAATTCCTTTGGAGTTC	CAGTTGCGACAGAGGGTTTCTCATCCCGCGGCTTCGGCACAAGTGACGAAGAGGGGAAACTGAGGTTTCAATTCCTTTGGAGTTC
miRDeep2	c54975_g1_i3_25875-5p	c54975_g1_i3_25875	c54975_g1_i3_25875	CAGTTGCGACAGAGGGTTTCT	CAGTTGCGACAGAGGGTTTCTCATCCCGCGGCTTCGGCACAAGTGACGAAGAGGGGAAACTGAGGTTTCAATTCCTTTGGAGTTC
miRDeep2	c55002_g1_i3_26147-3p	c55002_g1_i3_26147	c55002_g1_i3_26147	TTGAACCACCGCACCCACTCACGTCTT	TGCAGGGGTGCAGTAGCCCGAGCCTTCGCTTGAACCACCGCACCCACTCACGTCTT
miRDeep2	c55002_g1_i3_26147-5p	c55002_g1_i3_26147	c55002_g1_i3_26147	TGCAGGGGTGCAGTAGCCCGAGC	TGCAGGGGTGCAGTAGCCCGAGCCTTCGCTTGAACCACCGCACCCACTCACGTCTT
miRDeep2	c55003_g6_i1_26449-3p	c55003_g6_i1_26449	c55003_g6_i1_26449	ACGCGTATCCAGTCCAGGGTGT	ACCCTGGACTTGATACCTTCGGATGCCAAACGCGTATCCAGTCCAGGGTGT
miRDeep2	c55003_g6_i1_26449-5p	c55003_g6_i1_26449	c55003_g6_i1_26449	ACCCTGGACTTGATACCTTCGGAT	ACCCTGGACTTGATACCTTCGGATGCCAAACGCGTATCCAGTCCAGGGTGT
miRDeep2	c55163_g1_i1_27431-3p	c55163_g1_i1_27431	c55163_g1_i1_27431	CGGATTCTCTGTTTCGAGAGAGGT	ATCTATCGATTTAGCATCCGGTAAGTAACATAGGGATGATTGTCCCGCAGCCGACCGGATTCTCTGTTTCGAGAGAGGT
miRDeep2	c55163_g1_i1_27431-5p	c55163_g1_i1_27431	c55163_g1_i1_27431	ATCTATCGATTTAGCATCCGGT	ATCTATCGATTTAGCATCCGGTAAGTAACATAGGGATGATTGTCCCGCAGCCGACCGGATTCTCTGTTTCGAGAGAGGT
miRDeep2	c55254_g1_i2_28580-3p	c55254_g1_i2_28580	c55254_g1_i2_28580	GGCTATGCTCATGGAAGTCCTA	TGAGTCACTTGGGCATGTTGCTCATGTTTTTGTGAACAAAGCTTATGCAGGCTATGCTCATGGAAGTCCTA
miRDeep2	c55254_g1_i2_28580-5p	c55254_g1_i2_28580	c55254_g1_i2_28580	TGAGTCACTTGGGCATGTTGCTCA	TGAGTCACTTGGGCATGTTGCTCATGTTTTTGTGAACAAAGCTTATGCAGGCTATGCTCATGGAAGTCCTA
miRDeep2	c55270_g1_i2_28625-3p	c55270_g1_i2_28625	c55270_g1_i2_28625	TTTAAAGTTTTAGTGGGGGTTACAA	CTAACCGCCACTAAGTGTTGATTTTTTTTATTTTTAAAGTTTTAGTGGGGGTTACAA
miRDeep2	c55270_g1_i2_28625-5p	c55270_g1_i2_28625	c55270_g1_i2_28625	CTAACCGCCACTAAGTGTTGATTT	CTAACCGCCACTAAGTGTTGATTTTTTTTATTTTTAAAGTTTTAGTGGGGGTTACAA
miRDeep2	c55345_g4_i1_29371-3p	c55345_g4_i1_29371	c55345_g4_i1_29371	TAGGCATAAAAGTGTGGATAGT	TATCCAACTCGAACTATCTATGGGATATTAGGCATAAAAGTGTGGATAGT
miRDeep2	c55345_g4_i1_29371-5p	c55345_g4_i1_29371	c55345_g4_i1_29371	TATCCAACTCGAACTATCTATG	TATCCAACTCGAACTATCTATGGGATATTAGGCATAAAAGTGTGGATAGT
miRDeep2	c55384_g8_i1_29914-3p	c55384_g8_i1_29914	c55384_g8_i1_29914	CGCTTCGTGGGCTTTTTGTCAACG	TCGCCCGAAAGCGCAGGAAGCGCGCGCCTTGCCGCGCTTCGTGGGCTTTTTGTCAACG
miRDeep2	c55384_g8_i1_29914-5p	c55384_g8_i1_29914	c55384_g8_i1_29914	TCGCCCGAAAGCGCAGGAAGCGCG	TCGCCCGAAAGCGCAGGAAGCGCGCGCCTTGCCGCGCTTCGTGGGCTTTTTGTCAACG
miRDeep2	c55442_g1_i3_30909-3p	c55442_g1_i3_30909	c55442_g1_i3_30909	CAAACTCGAGCCGAGCTACAA	TCAACTCGGCTCGACTCGTTTAAGAACAAAAATAATCAAGCCGAACTCAAACTCGAGCCGAGCTACAA
miRDeep2	c55442_g1_i3_30909-5p	c55442_g1_i3_30909	c55442_g1_i3_30909	TCAACTCGGCTCGACTCGTTTAAG	TCAACTCGGCTCGACTCGTTTAAGAACAAAAATAATCAAGCCGAACTCAAACTCGAGCCGAGCTACAA
miRDeep2	c55442_g1_i3_30910-3p	c55442_g1_i3_30910	c55442_g1_i3_30910	TCAACTCGGCTCGACTCGTTTAAG	TAAATGAGCCGAGCCGAGCCGAGCTTAAGGTCAACTCGGCTCGACTCGTTTAAG
miRDeep2	c55442_g1_i3_30910-5p	c55442_g1_i3_30910	c55442_g1_i3_30910	TAAATGAGCCGAGCCGAGCCGAGC	TAAATGAGCCGAGCCGAGCCGAGCTTAAGGTCAACTCGGCTCGACTCGTTTAAG
miRDeep2	c55454_g5_i1_30949-3p	c55454_g5_i1_30949	c55454_g5_i1_30949	AGCGGTCGGTGATATCTACAC	ACGGATACGACCGACAGCTCCTCCTCCGCCCAACACCACCACTACCATGGAGGAGAGCGGTCGGTGATATCTACAC
miRDeep2	c55454_g5_i1_30949-5p	c55454_g5_i1_30949	c55454_g5_i1_30949	ACGGATACGACCGACAGCTCC	ACGGATACGACCGACAGCTCCTCCTCCGCCCAACACCACCACTACCATGGAGGAGAGCGGTCGGTGATATCTACAC
miRDeep2	c55502_g4_i1_31386-3p	c55502_g4_i1_31386	c55502_g4_i1_31386	AATCAAGAAAACGCCAGCTGTT	CAGCTGGAGTTTTCAAATAAATAGGAGCACCTTGCAATCAAGAAAACGCCAGCTGTT
miRDeep2	c55502_g4_i1_31386-5p	c55502_g4_i1_31386	c55502_g4_i1_31386	CAGCTGGAGTTTTCAAATAAAT	CAGCTGGAGTTTTCAAATAAATAGGAGCACCTTGCAATCAAGAAAACGCCAGCTGTT
miRDeep2	c55525_g6_i1_31785-3p	c55525_g6_i1_31785	c55525_g6_i1_31785	GAGTAAAGTGGACGTTGCAGAGGC	TGGATTGCAGAGAATTTTATGGTTGCTGCAGTGACTGGAACAGGCTGCAGTAGGAGTAAAGTGGACGTTGCAGAGGC
miRDeep2	c55525_g6_i1_31785-5p	c55525_g6_i1_31785	c55525_g6_i1_31785	TGGATTGCAGAGAATTTTATGGTT	TGGATTGCAGAGAATTTTATGGTTGCTGCAGTGACTGGAACAGGCTGCAGTAGGAGTAAAGTGGACGTTGCAGAGGC
miRDeep2	c55568_g3_i2_32878-3p	c55568_g3_i2_32878	c55568_g3_i2_32878	CAATCACACTACGAAAA	TTCGTAGTGATTTGATTTGCTATATGACGTCTTACCCGGTATACGTGTTTGGCAATCACACTACGAAAA
miRDeep2	c55568_g3_i2_32878-5p	c55568_g3_i2_32878	c55568_g3_i2_32878	TTCGTAGTGATTTGATTTGCT	TTCGTAGTGATTTGATTTGCTATATGACGTCTTACCCGGTATACGTGTTTGGCAATCACACTACGAAAA
miRDeep2	c55572_g5_i5_33156-3p	c55572_g5_i5_33156	c55572_g5_i5_33156	TGATAACATGCATTTATGC	ATGATCCATTTGGGTGTTGTGGCTTGCCGTTTTGACAAATGGTTAGTGATAACATGCATTTATGC
miRDeep2	c55572_g5_i5_33156-5p	c55572_g5_i5_33156	c55572_g5_i5_33156	ATGATCCATTTGGGTGTTGTGGCT	ATGATCCATTTGGGTGTTGTGGCTTGCCGTTTTGACAAATGGTTAGTGATAACATGCATTTATGC
miRDeep2	c55676_g5_i2_34157-3p	c55676_g5_i2_34157	c55676_g5_i2_34157	CCATGGTTGAGTTCGGCTAGCTGG	AGAGAGAGGGGAGAACCATGGTTTGAACCATGGTTGAGTTCGGCTAGCTGG
miRDeep2	c55676_g5_i2_34157-5p	c55676_g5_i2_34157	c55676_g5_i2_34157	AGAGAGAGGGGAGAACCATGGTT	AGAGAGAGGGGAGAACCATGGTTTGAACCATGGTTGAGTTCGGCTAGCTGG
miRDeep2	c55753_g2_i1_34815-3p	c55753_g2_i1_34815	c55753_g2_i1_34815	AAGTCTCACTGTCATAGAAAGTAC	GGGTTCTATGCGGTAGACTCACAGAAAGTCTCACTGTCATAGAAAGTAC
miRDeep2	c55753_g2_i1_34815-5p	c55753_g2_i1_34815	c55753_g2_i1_34815	GGGTTCTATGCGGTAGACTCAC	GGGTTCTATGCGGTAGACTCACAGAAAGTCTCACTGTCATAGAAAGTAC
miRDeep2	c55781_g1_i1_35209-3p	c55781_g1_i1_35209	c55781_g1_i1_35209	CGTACGGTTCCTTTGAGAAGGG	CTTCTTTGTGCGAGCCGTATGCGGGGATACCCGCACGTACGGTTCCTTTGAGAAGGG
miRDeep2	c55781_g1_i1_35209-5p	c55781_g1_i1_35209	c55781_g1_i1_35209	CTTCTTTGTGCGAGCCGTATGCG	CTTCTTTGTGCGAGCCGTATGCGGGGATACCCGCACGTACGGTTCCTTTGAGAAGGG
miRDeep2	c55797_g4_i1_35892-3p	c55797_g4_i1_35892	c55797_g4_i1_35892	CGCTCGTGGTGCTTATGTTCCACC	TCGGGGGCGTGGTATACGTGGTCGCGGCGGTCGTGGTGATCGTAATCTAGGAGTCGTCGCTCGTGGTGCTTATGTTCCACC
miRDeep2	c55797_g4_i1_35892-5p	c55797_g4_i1_35892	c55797_g4_i1_35892	TCGGGGGCGTGGTATACGTGGTCG	TCGGGGGCGTGGTATACGTGGTCGCGGCGGTCGTGGTGATCGTAATCTAGGAGTCGTCGCTCGTGGTGCTTATGTTCCACC
miRDeep2	c55866_g1_i1_36718-3p	c55866_g1_i1_36718	c55866_g1_i1_36718	CTAGGTCATGACTGTATATATATC	TATCTGTTGTTGTTATGGCAGGTCCGAAAGACTAGGTCATGACTGTATATATATC
miRDeep2	c55866_g1_i1_36718-5p	c55866_g1_i1_36718	c55866_g1_i1_36718	TATCTGTTGTTGTTATGGCAGGTC	TATCTGTTGTTGTTATGGCAGGTCCGAAAGACTAGGTCATGACTGTATATATATC
miRDeep2	c55877_g9_i1_37192-3p	c55877_g9_i1_37192	c55877_g9_i1_37192	CTGGATACGTGTCATATGTTGGT	CGACATTATGGGCTATACCGATTTAGACTTTGCCAGGTCCAAATTGGACAGAAAGTCTACTTCTGGATACGTGTCATATGTTGGT
miRDeep2	c55877_g9_i1_37192-5p	c55877_g9_i1_37192	c55877_g9_i1_37192	CGACATTATGGGCTATACCGAT	CGACATTATGGGCTATACCGATTTAGACTTTGCCAGGTCCAAATTGGACAGAAAGTCTACTTCTGGATACGTGTCATATGTTGGT
miRDeep2	c59707_g1_i1_39144-3p	c59707_g1_i1_39144	c59707_g1_i1_39144	CGCCTAGGCAGGAGCGGGGTACG	TACCCCGCCCCGCCTACACATGGGGCGGGGTACGGTTTAAAAAAAATTTTACCCGCCTAGGCAGGAGCGGGGTACG
miRDeep2	c59707_g1_i1_39144-5p	c59707_g1_i1_39144	c59707_g1_i1_39144	TACCCCGCCCCGCCTACACATG	TACCCCGCCCCGCCTACACATGGGGCGGGGTACGGTTTAAAAAAAATTTTACCCGCCTAGGCAGGAGCGGGGTACG
miRDeep2	c61065_g1_i1_39302-3p	c61065_g1_i1_39302	c61065_g1_i1_39302	TGGGTATGTGCATTGCACGTG	CGTGCAAGCACATGACCACTTAACTTTGTTCATGACCGGAGACATGCCCATTTATTTAAGTGGGTATGTGCATTGCACGTG
miRDeep2	c61065_g1_i1_39302-5p	c61065_g1_i1_39302	c61065_g1_i1_39302	CGTGCAAGCACATGACCACT	CGTGCAAGCACATGACCACTTAACTTTGTTCATGACCGGAGACATGCCCATTTATTTAAGTGGGTATGTGCATTGCACGTG
miRDeep2	c70903_g1_i1_40426-3p	c70903_g1_i1_40426	c70903_g1_i1_40426	TGTTCACAAACAACTCATGAACACT	CGTTCGTTAGTGTTTGTGAACAGTTCAATAATGTTCACAAACAACTCATGAACACT
miRDeep2	c70903_g1_i1_40426-5p	c70903_g1_i1_40426	c70903_g1_i1_40426	CGTTCGTTAGTGTTTGTGAACAGT	CGTTCGTTAGTGTTTGTGAACAGTTCAATAATGTTCACAAACAACTCATGAACACT
miRDeep2	c71093_g1_i1_40452-3p	c71093_g1_i1_40452	c71093_g1_i1_40452	TGAATAGCTTGCGAACGCCCATTCACGA	GTTAGTGTTCGTAAATAGTTCATTAATGTTCATGAATAGCTTGCGAACGCCCATTCACGA
miRDeep2	c71093_g1_i1_40452-5p	c71093_g1_i1_40452	c71093_g1_i1_40452	GTTAGTGTTCGTAAATAGTTCATT	GTTAGTGTTCGTAAATAGTTCATTAATGTTCATGAATAGCTTGCGAACGCCCATTCACGA
miRDeep2	c71216_g1_i1_40460-3p	c71216_g1_i1_40460	c71216_g1_i1_40460	AGTCCAACAATTCCAAAAGAGAGCA	CTTCTTGGAAAGCTTGGATGCCCCTGTAAGCCGGCTCGAACATGGAAGTCCAACAATTCCAAAAGAGAGCA
miRDeep2	c71216_g1_i1_40460-5p	c71216_g1_i1_40460	c71216_g1_i1_40460	CTTCTTGGAAAGCTTGGATGCC	CTTCTTGGAAAGCTTGGATGCCCCTGTAAGCCGGCTCGAACATGGAAGTCCAACAATTCCAAAAGAGAGCA
miRDeep2	c73255_g1_i1_40768-3p	c73255_g1_i1_40768	c73255_g1_i1_40768	TGGTTGAGATTTCCGGGA	CTGGAAATCTTGGCCAAGACGGAACGAGTTATCTGATATATCGGTGACTTGTCTTGTGTTGGTTGAGATTTCCGGGA
miRDeep2	c73255_g1_i1_40768-5p	c73255_g1_i1_40768	c73255_g1_i1_40768	CTGGAAATCTTGGCCAAG	CTGGAAATCTTGGCCAAGACGGAACGAGTTATCTGATATATCGGTGACTTGTCTTGTGTTGGTTGAGATTTCCGGGA
miRDeep2	c73772_g1_i1_40826-3p	c73772_g1_i1_40826	c73772_g1_i1_40826	TTTACTGGTTGCTATGTTAACATC	CTGGGCTGTTACAATTGATAAATCATGGTTTACTGGTTGCTATGTTAACATC
miRDeep2	c73772_g1_i1_40826-5p	c73772_g1_i1_40826	c73772_g1_i1_40826	CTGGGCTGTTACAATTGATAAATC	CTGGGCTGTTACAATTGATAAATCATGGTTTACTGGTTGCTATGTTAACATC
miRDeep2	c75856_g1_i1_41066-3p	c75856_g1_i1_41066	c75856_g1_i1_41066	CTCGCGCGTGCGGGCCTCC	AGGCTGGCCGTGCGTTGACGCTGCTTACTTTGCAGAACTCGCGCGTGCGGGCCTCC
miRDeep2	c75856_g1_i1_41066-5p	c75856_g1_i1_41066	c75856_g1_i1_41066	AGGCTGGCCGTGCGTTGACGCTGCT	AGGCTGGCCGTGCGTTGACGCTGCTTACTTTGCAGAACTCGCGCGTGCGGGCCTCC
miRDeep2	c82837_g1_i1_41795-3p	c82837_g1_i1_41795	c82837_g1_i1_41795	TGGCACGACGATGATGGTCTTC	ATGGCCTTCACCTGTCTTATCACTTTTGGGTGGCACGACGATGATGGTCTTC
miRDeep2	c82837_g1_i1_41795-5p	c82837_g1_i1_41795	c82837_g1_i1_41795	ATGGCCTTCACCTGTCTTATCACT	ATGGCCTTCACCTGTCTTATCACTTTTGGGTGGCACGACGATGATGGTCTTC
miRDeep2	c90205_g1_i1_42689-3p	c90205_g1_i1_42689	c90205_g1_i1_42689	CTTGCGGATATTTTCACCAAAGCA	CTTTGTTCGAGATGCCTTGCAAGCAAACATTATTTCAACCTCTCATGTTCGCACCAATGTTCAGCTTGCGGATATTTTCACCAAAGCA
miRDeep2	c90205_g1_i1_42689-5p	c90205_g1_i1_42689	c90205_g1_i1_42689	CTTTGTTCGAGATGCCTTGCAAGC	CTTTGTTCGAGATGCCTTGCAAGCAAACATTATTTCAACCTCTCATGTTCGCACCAATGTTCAGCTTGCGGATATTTTCACCAAAGCA
miRDeep2	c93049_g1_i1_43069-3p	c93049_g1_i1_43069	c93049_g1_i1_43069	TAAAAGTCATAATTTGCTAAA	TAATAAATTATGATTTTTACTCCATTGGTTCTCCAAATTTAGAAAACCAATGGAATAAAAGTCATAATTTGCTAAA
miRDeep2	c93049_g1_i1_43069-5p	c93049_g1_i1_43069	c93049_g1_i1_43069	TAATAAATTATGATTTTTACT	TAATAAATTATGATTTTTACTCCATTGGTTCTCCAAATTTAGAAAACCAATGGAATAAAAGTCATAATTTGCTAAA
miRDeep2	cca-miR6116-3p	cca-miR6116	cca-miR6116	CATGCTTGATTAATTATGTTGTCA	TCAACACTAATTAATTCAGTTTTCGTTGCCTGCATGCTTGATTAATTATGTTGTCA
miRDeep2	cca-miR6116-5p	cca-miR6116	cca-miR6116	TCAACACTAATTAATTCAGTTTTCGTT	TCAACACTAATTAATTCAGTTTTCGTTGCCTGCATGCTTGATTAATTATGTTGTCA
miRDeep2	cpa-miR166e-3p	cpa-miR166e	cpa-miR166e	AACATAACTCTCTTCTGGTCGGGT	CGACCAGGTCGGGTGAAGCTGATTTTGCATAGGAAGACTCTCCAAGCATCATGGAACATAACTCTCTTCTGGTCGGGT
miRDeep2	cpa-miR166e-5p	cpa-miR166e	cpa-miR166e	CGACCAGGTCGGGTGAAGCTGATT	CGACCAGGTCGGGTGAAGCTGATTTTGCATAGGAAGACTCTCCAAGCATCATGGAACATAACTCTCTTCTGGTCGGGT
miRDeep2	cre-miR1156.2-3p	cre-miR1156.2	cre-miR1156.2	TGTGGAAACCTCTCCTAGCATGAGGT	ATCAGCTGGGGAGGAGAACGAAGTAGGCTACTTAGGTGGTTGTGGAAACCTCTCCTAGCATGAGGT
miRDeep2	cre-miR1156.2-5p	cre-miR1156.2	cre-miR1156.2	ATCAGCTGGGGAGGAGAACGAAGT	ATCAGCTGGGGAGGAGAACGAAGTAGGCTACTTAGGTGGTTGTGGAAACCTCTCCTAGCATGAGGT
miRDeep2	cre-miR1169-3p	cre-miR1169	cre-miR1169	GATCCAGCCGAAGCCATATCCTGG	AGGAAAAAATTGATGAGCAGCTGGATTTAAAAGGAGGCGATCCAGCCGAAGCCATATCCTGG
miRDeep2	cre-miR1169-5p	cre-miR1169	cre-miR1169	AGGAAAAAATTGATGAGCAGCTGGATTTA	AGGAAAAAATTGATGAGCAGCTGGATTTAAAAGGAGGCGATCCAGCCGAAGCCATATCCTGG
miRDeep2	cre-miR1172.1-3p	cre-miR1172.1	cre-miR1172.1	TACATTATACAGACCAATGTGTCCACT	TGGATTGCTCGCTTATTATGTAGCGTGAATTGTTGCCCTACATTATACAGACCAATGTGTCCACT
miRDeep2	cre-miR1172.1-5p	cre-miR1172.1	cre-miR1172.1	TGGATTGCTCGCTTATTATGTAGC	TGGATTGCTCGCTTATTATGTAGCGTGAATTGTTGCCCTACATTATACAGACCAATGTGTCCACT
miRDeep2	cre-miR907-3p	cre-miR907	cre-miR907	TTTCATCTGCAGGTACACCAGGTC	TCTTCTGCTCCATGCGGTGTCCAATGAGGCGGTGGGGAAGTAGTACCACCACCACGATGGATTTCATCTGCAGGTACACCAGGTC
miRDeep2	cre-miR907-5p	cre-miR907	cre-miR907	TCTTCTGCTCCATGCGGTGTC	TCTTCTGCTCCATGCGGTGTCCAATGAGGCGGTGGGGAAGTAGTACCACCACCACGATGGATTTCATCTGCAGGTACACCAGGTC
miRDeep2	cre-miR912-3p	cre-miR912	cre-miR912	TGGATTGACAGGACCAAGTCTTGC	ATGACGGTTCTATAATCGAGGCAGCGGTTAGGATTCTGGATTGACAGGACCAAGTCTTGC
miRDeep2	cre-miR912-5p	cre-miR912	cre-miR912	ATGACGGTTCTATAATCGAGG	ATGACGGTTCTATAATCGAGGCAGCGGTTAGGATTCTGGATTGACAGGACCAAGTCTTGC
miRDeep2	csi-miR12109-3p	csi-miR12109	csi-miR12109	AGCTTGGTCTTGGATGGCAGCAGC	TGCAGCTCTTCAAACCCGGTGTGCTGCAGCTTCTTAACTTCAGTGGGCAGCTTGGTCTTGGATGGCAGCAGC
miRDeep2	csi-miR12109-5p	csi-miR12109	csi-miR12109	TGCAGCTCTTCAAACCCGGTGTGCTGC	TGCAGCTCTTCAAACCCGGTGTGCTGCAGCTTCTTAACTTCAGTGGGCAGCTTGGTCTTGGATGGCAGCAGC
miRDeep2	csi-miR156j-3p	csi-miR156j	csi-miR156j	CTTGCATATCTCAGGAGCTGG	AGCTGCTGGTATATGGATCCCACACTCCTATTGTTTTCTATCTCTGACGATAGGCTTGTGGCTTGCATATCTCAGGAGCTGG
miRDeep2	csi-miR156j-5p	csi-miR156j	csi-miR156j	AGCTGCTGGTATATGGATCCC	AGCTGCTGGTATATGGATCCCACACTCCTATTGTTTTCTATCTCTGACGATAGGCTTGTGGCTTGCATATCTCAGGAGCTGG
miRDeep2	csi-miR159c-3p	csi-miR159c	csi-miR159c	CAGCTTTCTCGTACTAATGCACT	AGCACTTAGATAGGCGAGAGGTGTAAGCACCGCGAGGTGTACAGCTTTCTCGTACTAATGCACT
miRDeep2	csi-miR159c-5p	csi-miR159c	csi-miR159c	AGCACTTAGATAGGCGAGAGGTGTA	AGCACTTAGATAGGCGAGAGGTGTAAGCACCGCGAGGTGTACAGCTTTCTCGTACTAATGCACT
miRDeep2	csi-miR166d-3p	csi-miR166d	csi-miR166d	CTGTTGTCATGCCTAGTAAAACCT	GTTTTGAACGGCCTATAAAATTTGGATCGGGTTCAAGTCGAATAGTATCCGAGCCCGATCCAACCTGTTGTCATGCCTAGTAAAACCT
miRDeep2	csi-miR166d-5p	csi-miR166d	csi-miR166d	GTTTTGAACGGCCTATAAAATTT	GTTTTGAACGGCCTATAAAATTTGGATCGGGTTCAAGTCGAATAGTATCCGAGCCCGATCCAACCTGTTGTCATGCCTAGTAAAACCT
miRDeep2	csi-miR166i-3p	csi-miR166i	csi-miR166i	CCTTTCAGAGTGCTTCCCGGGAGT	TCTTGGACATGTCTGGACCAGAGTGCCCATCTCCGAACACCTTTCAGAGTGCTTCCCGGGAGT
miRDeep2	csi-miR166i-5p	csi-miR166i	csi-miR166i	TCTTGGACATGTCTGGACCAGAGT	TCTTGGACATGTCTGGACCAGAGTGCCCATCTCCGAACACCTTTCAGAGTGCTTCCCGGGAGT
miRDeep2	csi-miR482b-3p	csi-miR482b	csi-miR482b	TCTTTCCTATTCCTTCCATATC	TATGGGAGAGTTGGAAAGAGTCATCTGAGATGGTTGAACGGCATATATGATGATTACATACGAACTCTTTCCTATTCCTTCCATATC
miRDeep2	csi-miR482b-5p	csi-miR482b	csi-miR482b	TATGGGAGAGTTGGAAAGAGT	TATGGGAGAGTTGGAAAGAGTCATCTGAGATGGTTGAACGGCATATATGATGATTACATACGAACTCTTTCCTATTCCTTCCATATC
miRDeep2	eun-miR397a-3p	eun-miR397a	eun-miR397a	CAAGGTGGTGCTGGTCACCGGA	CGGTTTCGAGCCACCTGGAGCCGTGGCGCGCTCTTCCAGGCAAGGTGGTGCTGGTCACCGGA
miRDeep2	eun-miR397a-5p	eun-miR397a	eun-miR397a	CGGTTTCGAGCCACCTGGAGCC	CGGTTTCGAGCCACCTGGAGCCGTGGCGCGCTCTTCCAGGCAAGGTGGTGCTGGTCACCGGA
miRDeep2	fve-miR11283-3p	fve-miR11283	fve-miR11283	CTAATCAAAAATTCATGGGGTGGGG	CGGCTTTGTTAATTTTTATTAAATGCTAATCAAAAATTCATGGGGTGGGG
miRDeep2	fve-miR11283-5p	fve-miR11283	fve-miR11283	CGGCTTTGTTAATTTTTATTAAAT	CGGCTTTGTTAATTTTTATTAAATGCTAATCAAAAATTCATGGGGTGGGG
miRDeep2	ghr-miR7504a-3p	ghr-miR7504a	ghr-miR7504a	CATGAAACGGCTCCAATGAATGGA	CTTATTCATGGATTTAATTGCCCAAATGAATTAGTATGTAATTACTAATCAATTACAATTACCACCTCATGAAACGGCTCCAATGAATGGA
miRDeep2	ghr-miR7504a-5p	ghr-miR7504a	ghr-miR7504a	CTTATTCATGGATTTAATTGCCCA	CTTATTCATGGATTTAATTGCCCAAATGAATTAGTATGTAATTACTAATCAATTACAATTACCACCTCATGAAACGGCTCCAATGAATGGA
miRDeep2	gma-miR10407d-3p	gma-miR10407d	gma-miR10407d	ATAACGGCTCGAGACTTGTGCTCC	AGCATCAGTCTCGAGAAGTCACAAGTGATAACGGCTCGAGACTTGTGCTCC
miRDeep2	gma-miR10407d-5p	gma-miR10407d	gma-miR10407d	AGCATCAGTCTCGAGAAGTCA	AGCATCAGTCTCGAGAAGTCACAAGTGATAACGGCTCGAGACTTGTGCTCC
miRDeep2	gma-miR10408-3p	gma-miR10408	gma-miR10408	GGAGGACTCGGTTACGGTGGAGGCC	CCTCCTCCCCATGGCCACCACCCTCCAGCAGTGGAGGACTCGGTTACGGTGGAGGCC
miRDeep2	gma-miR10408-5p	gma-miR10408	gma-miR10408	CCTCCTCCCCATGGCCACCACCCTCCAG	CCTCCTCCCCATGGCCACCACCCTCCAGCAGTGGAGGACTCGGTTACGGTGGAGGCC
miRDeep2	gma-miR10426-3p	gma-miR10426	gma-miR10426	CAGAAAAGTGCCGACGCTGATCGC	GATTGTGGCGTCTTGGTCTTCTCTTCTTTGACAGAAAAGTGCCGACGCTGATCGC
miRDeep2	gma-miR10426-5p	gma-miR10426	gma-miR10426	GATTGTGGCGTCTTGGTCTTCTCTTCT	GATTGTGGCGTCTTGGTCTTCTCTTCTTTGACAGAAAAGTGCCGACGCTGATCGC
miRDeep2	gma-miR10445-3p	gma-miR10445	gma-miR10445	TAGGACCAGGCTTCATTCCTC	GGGATGCTGTCTGGTCCGAGGCCACTCATTTTGAAGCCCAAATTAACTAGTCCATCTGAATGATCTAGGACCAGGCTTCATTCCTC
miRDeep2	gma-miR10445-5p	gma-miR10445	gma-miR10445	GGGATGCTGTCTGGTCCGAGG	GGGATGCTGTCTGGTCCGAGGCCACTCATTTTGAAGCCCAAATTAACTAGTCCATCTGAATGATCTAGGACCAGGCTTCATTCCTC
miRDeep2	gma-miR1520o-3p	gma-miR1520o	gma-miR1520o	TCATCGTCGGTGCCGGCG	GCGGACGCCGTGGGACGTCCGCCGGGGGTGCGGACGTAATCATCGTCGGTGCCGGCG
miRDeep2	gma-miR1520o-5p	gma-miR1520o	gma-miR1520o	GCGGACGCCGTGGGACGT	GCGGACGCCGTGGGACGTCCGCCGGGGGTGCGGACGTAATCATCGTCGGTGCCGGCG
miRDeep2	gma-miR1534-3p	gma-miR1534	gma-miR1534	GGAGATCAGTCTATTTCAT	GATTTTGGATTGTGTGGTTTCCTTTGATCTTCAAGTCTTGGAGATCAGTCTATTTCAT
miRDeep2	gma-miR1534-5p	gma-miR1534	gma-miR1534	GATTTTGGATTGTGTGGTTTCCTT	GATTTTGGATTGTGTGGTTTCCTTTGATCTTCAAGTCTTGGAGATCAGTCTATTTCAT
miRDeep2	gma-miR171b-3p	gma-miR171b	gma-miR171b	CCGCTGCCGTCGCCCACGCCCGCG	ACGGCGTGGTCGTCGGAGCGGCCGTTGCGGCCGCTGCCGTCGCCCACGCCCGCG
miRDeep2	gma-miR171b-5p	gma-miR171b	gma-miR171b	ACGGCGTGGTCGTCGGAGCGGCC	ACGGCGTGGTCGTCGGAGCGGCCGTTGCGGCCGCTGCCGTCGCCCACGCCCGCG
miRDeep2	gma-miR393b-3p	gma-miR393b	gma-miR393b	ATTGGGATTGACTGAATAATTTTC	AAATGGGCAGACAATTGATTGGGTATGGTGTGTGCACCATGATTAATTGGGATTGACTGAATAATTTTC
miRDeep2	gma-miR393b-5p	gma-miR393b	gma-miR393b	AAATGGGCAGACAATTGATTG	AAATGGGCAGACAATTGATTGGGTATGGTGTGTGCACCATGATTAATTGGGATTGACTGAATAATTTTC
miRDeep2	gma-miR4380a-3p	gma-miR4380a	gma-miR4380a	ACAAAACATTATTGTTGTGATAT	AGGATTGTTAGTAAAATGTGTTATGCTATGTTATGATACAAAACATTATTGTTGTGATAT
miRDeep2	gma-miR4380a-5p	gma-miR4380a	gma-miR4380a	AGGATTGTTAGTAAAATGTGT	AGGATTGTTAGTAAAATGTGTTATGCTATGTTATGATACAAAACATTATTGTTGTGATAT
miRDeep2	gma-miR4404-3p	gma-miR4404	gma-miR4404	GTTCGTGGCTCCTCATGGTGAAGG	TCGCCCACAGGGGCTCGCCGAGCCACCACTTGGGTTCGTGGCTCCTCATGGTGAAGG
miRDeep2	gma-miR4404-5p	gma-miR4404	gma-miR4404	TCGCCCACAGGGGCTCGCCGAGCCA	TCGCCCACAGGGGCTCGCCGAGCCACCACTTGGGTTCGTGGCTCCTCATGGTGAAGG
miRDeep2	gma-miR4411-3p	gma-miR4411	gma-miR4411	TAACTTTTAATGATATCAATGCCGTA	TTATTGTATCTCAAAGTTATAAATTTAACTTTTAATGATATCAATGCCGTA
miRDeep2	gma-miR4411-5p	gma-miR4411	gma-miR4411	TTATTGTATCTCAAAGTTATA	TTATTGTATCTCAAAGTTATAAATTTAACTTTTAATGATATCAATGCCGTA
miRDeep2	gma-miR482a-3p	gma-miR482b	gma-miR482b	CATGGCAAGTTCAAGCATGGC	CATGGGGGCTATGGCCATGGCTACGGCGGCCATGGCCACGGTGGCCATGGCAAGTTCAAGCATGGC
miRDeep2	gma-miR482a-5p	gma-miR482a	gma-miR482b	CATGGGGGCTATGGCCATGGC	CATGGGGGCTATGGCCATGGCTACGGCGGCCATGGCCACGGTGGCCATGGCAAGTTCAAGCATGGC
miRDeep2	gma-miR482b-3p	gma-miR482a	gma-miR482b	CGATGGTTGGTGATCCCCGGGGT	GATGGGGGTTGCCATGCCAGTAGTATTGAAGGAGGGAGCGCCGGATCTGATGGAGGTGCCGATGGTTGGTGATCCCCGGGGT
miRDeep2	gma-miR482b-5p	gma-miR482b	gma-miR482b	GATGGGGGTTGCCATGCCAGTAGT	GATGGGGGTTGCCATGCCAGTAGTATTGAAGGAGGGAGCGCCGGATCTGATGGAGGTGCCGATGGTTGGTGATCCCCGGGGT
miRDeep2	gma-miR482c-3p	gma-miR482c	gma-miR482b	GATGGGGGTTGCCATGCCAGTAGT	ATGGGCGTGTCGATGCCACAGGAGGAAGAGGGAGTGACGGATCCGGAGATGGGGGTTGCCATGCCAGTAGT
miRDeep2	gma-miR482c-5p	gma-miR482c	gma-miR482b	ATGGGCGTGTCGATGCCACAGGAG	ATGGGCGTGTCGATGCCACAGGAGGAAGAGGGAGTGACGGATCCGGAGATGGGGGTTGCCATGCCAGTAGT
miRDeep2	gma-miR5031-3p	gma-miR5031	gma-miR5031	CTAATGATGACCATATATAT	ATATTGGTCATCAACACAGCAGATCTGTTATCTCTGTACCTTTTTTGCGTCTAATGATGACCATATATAT
miRDeep2	gma-miR5031-5p	gma-miR5031	gma-miR5031	ATATTGGTCATCAACACAG	ATATTGGTCATCAACACAGCAGATCTGTTATCTCTGTACCTTTTTTGCGTCTAATGATGACCATATATAT
miRDeep2	gma-miR5225-3p	gma-miR5225	gma-miR5225	GCTGTCGTGGCCTCGGCG	GCCGCGGCCATCTCAGCCCTCGTGTTCGCTTGCGCTGTCGTGGCCTCGGCG
miRDeep2	gma-miR5225-5p	gma-miR5225	gma-miR5225	GCCGCGGCCATCTCAGCC	GCCGCGGCCATCTCAGCCCTCGTGTTCGCTTGCGCTGTCGTGGCCTCGGCG
miRDeep2	gma-miR5379-3p	gma-miR5379	gma-miR5379	TTGAAAATCCACTGAATTGCCTTT	AGCAAACATCAGTGGTACAACGCAAGTATTTGAAAATCCACTGAATTGCCTTT
miRDeep2	gma-miR5379-5p	gma-miR5379	gma-miR5379	AGCAAACATCAGTGGTACAACG	AGCAAACATCAGTGGTACAACGCAAGTATTTGAAAATCCACTGAATTGCCTTT
miRDeep2	gma-miR5672-3p	gma-miR5672	gma-miR5672	TCTTTCCGATCTCTACCGTATC	TATGGTAGAGTTGGAAAGAGTCATCTATATGATGATTACATACCAACTCTTTCCGATCTCTACCGTATC
miRDeep2	gma-miR5672-5p	gma-miR5672	gma-miR5672	TATGGTAGAGTTGGAAAGAGT	TATGGTAGAGTTGGAAAGAGTCATCTATATGATGATTACATACCAACTCTTTCCGATCTCTACCGTATC
miRDeep2	gma-miR6299-3p	gma-miR6299	gma-miR6299	TTTTAAAACGCATCGTGACATT	TGTCACGATAGTTTTCTTTAGACTTAACACATCAGTTCACATGGTTTTAAAACGCATCGTGACATT
miRDeep2	gma-miR6299-5p	gma-miR6299	gma-miR6299	TGTCACGATAGTTTTCTTTAGACT	TGTCACGATAGTTTTCTTTAGACTTAACACATCAGTTCACATGGTTTTAAAACGCATCGTGACATT
miRDeep2	gma-miR862a-3p	gma-miR862a	gma-miR862a	AGCTGGATTGTTGTTGGGTTCCTA	GGTGCCACGGGGATGATGCCTCCGGCTACTGCAGTCAACTACACTAGCTGGATTGTTGTTGGGTTCCTA
miRDeep2	gma-miR862a-5p	gma-miR862a	gma-miR862a	GGTGCCACGGGGATGATGCCTCCGGCTAC	GGTGCCACGGGGATGATGCCTCCGGCTACTGCAGTCAACTACACTAGCTGGATTGTTGTTGGGTTCCTA
miRDeep2	gra-miR167c-3p	gra-miR167c	gra-miR167c	CGACGGTCGTCTGATGCACC	TCAGATGATGAACATGGATCTAAAATTCTCACGACGGTCGTCTGATGCACC
miRDeep2	gra-miR167c-5p	gra-miR167c	gra-miR167c	TCAGATGATGAACATGGATCTA	TCAGATGATGAACATGGATCTAAAATTCTCACGACGGTCGTCTGATGCACC
miRDeep2	gra-miR3267-3p	gra-miR3267	gra-miR3267	CCTGTCGCTTTAAGCGCAAAGCGC	GCTAGGTGTACGTAAGGCGCACAGGATAGCCTGTCGCTTTAAGCGCAAAGCGC
miRDeep2	gra-miR3267-5p	gra-miR3267	gra-miR3267	GCTAGGTGTACGTAAGGCGCACAGGAT	GCTAGGTGTACGTAAGGCGCACAGGATAGCCTGTCGCTTTAAGCGCAAAGCGC
miRDeep2	gra-miR8656-3p	gra-miR8656	gra-miR8656	AGGAAAAGGCCACCACTTGAGTGA	AATAAAGGGTGTCTTTTCCATGCTTAAAAGGGAAGGGATAGGAAAAGGCCACCACTTGAGTGA
miRDeep2	gra-miR8656-5p	gra-miR8656	gra-miR8656	AATAAAGGGTGTCTTTTCCATG	AATAAAGGGTGTCTTTTCCATGCTTAAAAGGGAAGGGATAGGAAAAGGCCACCACTTGAGTGA
miRDeep2	gra-miR8717-3p	gra-miR8717	gra-miR8717	AAAGAGCAATGTGCATAGACCAGGTG	ATTGGTTGACATAGGCATTTCTAGGATAGGCAGCCAACCTCCTAGAAAGAGCAATGTGCATAGACCAGGTG
miRDeep2	gra-miR8717-5p	gra-miR8717	gra-miR8717	ATTGGTTGACATAGGCATTTCT	ATTGGTTGACATAGGCATTTCTAGGATAGGCAGCCAACCTCCTAGAAAGAGCAATGTGCATAGACCAGGTG
miRDeep2	gra-miR8766-3p	gra-miR8766	gra-miR8766	GTATTTTGGTTTGACACTGCTT	GGTGTGTCTGGATCACTTCCTTTTCAGGGAGAGCTACTGCCTGTTGGGTATTTTGGTTTGACACTGCTT
miRDeep2	gra-miR8766-5p	gra-miR8766	gra-miR8766	GGTGTGTCTGGATCACTTCCT	GGTGTGTCTGGATCACTTCCTTTTCAGGGAGAGCTACTGCCTGTTGGGTATTTTGGTTTGACACTGCTT
miRDeep2	gra-miR8787-3p	gra-miR8787	gra-miR8787	TACAAGGAAGCACATTTCCCACC	ATTTCTTTGGCTTTGTTGTAGAAAAGGCAGGCTTTCTGTCTCTACAAGGAAGCACATTTCCCACC
miRDeep2	gra-miR8787-5p	gra-miR8787	gra-miR8787	ATTTCTTTGGCTTTGTTGTAGA	ATTTCTTTGGCTTTGTTGTAGAAAAGGCAGGCTTTCTGTCTCTACAAGGAAGCACATTTCCCACC
miRDeep2	hbr-miR6175-3p	hbr-miR6175	hbr-miR6175	GATGCAACCTTGTCCGTCAGGCCATCAAG	AGGTGGCTCGGAACTGTGTTTCCAAGGATGCAACCTTGTCCGTCAGGCCATCAAG
miRDeep2	hbr-miR6175-5p	hbr-miR6175	hbr-miR6175	AGGTGGCTCGGAACTGTGTTTCCA	AGGTGGCTCGGAACTGTGTTTCCAAGGATGCAACCTTGTCCGTCAGGCCATCAAG
miRDeep2	hvu-miR5049a-3p	hvu-miR5049a	hvu-miR5049a	ACAAAACTTGCCTTGGGCCG	GCCTAAATGGGTCAGTCCGTTTAGGCCTGTATTTTAAACAGACCGAACAAAACTTGCCTTGGGCCG
miRDeep2	hvu-miR5049a-5p	hvu-miR5049a	hvu-miR5049a	GCCTAAATGGGTCAGTCCGTTT	GCCTAAATGGGTCAGTCCGTTTAGGCCTGTATTTTAAACAGACCGAACAAAACTTGCCTTGGGCCG
miRDeep2	hvu-miR6179a-3p	hvu-miR6179a	hvu-miR6179	GACCAGTCGGAGACGTCGTAGACC	TCTGTGACGTCCTGGCCGGCGAGGTTTAGGAGAGGGAGGTCGCCGCCGGGGTGGTGCTTGGACCAGTCGGAGACGTCGTAGACC
miRDeep2	hvu-miR6179b-3p	hvu-miR6179b	hvu-miR6179	GTTATGGGTCTTCAGCTCGTCGC	GACCAGTCGGAGACGTCGTAGACCTCGCCCTTGATTGAGATCCACAGATCGCCGGGCTTGTTATGGGTCTTCAGCTCGTCGC
miRDeep2	hvu-miR6179b-5p	hvu-miR6179b	hvu-miR6179	GACCAGTCGGAGACGTCGTAGACC	GACCAGTCGGAGACGTCGTAGACCTCGCCCTTGATTGAGATCCACAGATCGCCGGGCTTGTTATGGGTCTTCAGCTCGTCGC
miRDeep2	hvu-miR6179a-5p	hvu-miR6179a	hvu-miR6179	TCTGTGACGTCCTGGCCGGCGAGGTTTA	TCTGTGACGTCCTGGCCGGCGAGGTTTAGGAGAGGGAGGTCGCCGCCGGGGTGGTGCTTGGACCAGTCGGAGACGTCGTAGACC
miRDeep2	lja-miR11086-3p	lja-miR11086	lja-miR11086	GAGATGAAGCCGACGCACGATATC	TATCGTGCGTCGGCTTCATCTCGCCTGTCTCGCCCGAGATCTCGGGCGAGACAGGCGAGATGAAGCCGACGCACGATATC
miRDeep2	lja-miR11086-5p	lja-miR11086	lja-miR11086	TATCGTGCGTCGGCTTCATCTCGC	TATCGTGCGTCGGCTTCATCTCGCCTGTCTCGCCCGAGATCTCGGGCGAGACAGGCGAGATGAAGCCGACGCACGATATC
miRDeep2	lja-miR11102-3p	lja-miR11102	lja-miR11102	GTATATGAGTCCGACCCTGTCATG	ATTCGGGGCGGGCTGTAAAAAATCAGGTCGAATTAGAATAAGATAGTATATGAGTCCGACCCTGTCATG
miRDeep2	lja-miR11102-5p	lja-miR11102	lja-miR11102	ATTCGGGGCGGGCTGTAAAAAA	ATTCGGGGCGGGCTGTAAAAAATCAGGTCGAATTAGAATAAGATAGTATATGAGTCCGACCCTGTCATG
miRDeep2	lja-miR11108g-3p	lja-miR11108g	lja-miR11108g	TTCTATCGGTGTTGATTGATCAGGTGTTC	GCATTGGATCCAAGCCTATTCAGCGGCTCGCTGCTTCTATCGGTGTTGATTGATCAGGTGTTC
miRDeep2	lja-miR11108g-5p	lja-miR11108g	lja-miR11108g	GCATTGGATCCAAGCCTATTCAGC	GCATTGGATCCAAGCCTATTCAGCGGCTCGCTGCTTCTATCGGTGTTGATTGATCAGGTGTTC
miRDeep2	lja-miR11131-3p	lja-miR11131	lja-miR11131	GCTTTTGGTGAGGAGGCC	CCTCCGCACCACTATAAGCCACCATATTACCACAGGCCACCTCATTACAAACACCCGCCTGTGGAGGAAGCTTTTGGTGAGGAGGCC
miRDeep2	lja-miR11131-5p	lja-miR11131	lja-miR11131	CCTCCGCACCACTATAAGCCA	CCTCCGCACCACTATAAGCCACCATATTACCACAGGCCACCTCATTACAAACACCCGCCTGTGGAGGAAGCTTTTGGTGAGGAGGCC
miRDeep2	lja-miR7540a-3p	lja-miR7540a	lja-miR7540a	TTGACAGCAATTATCTGATCATC	TGATATGATGATAGTGTATGTCGCCCCAGTCTTATTCGCATCAATTGATGCTTGATGGTGATTGACAGCAATTATCTGATCATC
miRDeep2	lja-miR7540a-5p	lja-miR7540a	lja-miR7540a	TGATATGATGATAGTGTATGTC	TGATATGATGATAGTGTATGTCGCCCCAGTCTTATTCGCATCAATTGATGCTTGATGGTGATTGACAGCAATTATCTGATCATC
miRDeep2	mdm-miR10996b-3p	mdm-miR10996b	mdm-miR10996b	CTTCCGGATGAAATCTGGTGATG	TCACCATTCGGATGAAGGTTGGGGGAACCGCACCCCAAAAGCGGTTTCCCTTCCGGATGAAATCTGGTGATG
miRDeep2	mdm-miR10996b-5p	mdm-miR10996b	mdm-miR10996b	TCACCATTCGGATGAAGGTTGGGG	TCACCATTCGGATGAAGGTTGGGGGAACCGCACCCCAAAAGCGGTTTCCCTTCCGGATGAAATCTGGTGATG
miRDeep2	mtr-miR2592bq-3p	mtr-miR2592bq	mtr-miR2592bq	CGACCATGACACTGGCCATGTCAT	GATTGTTGCAGGTGGGATGGGGTTGAATGCGACCATGACACTGGCCATGTCAT
miRDeep2	mtr-miR2592bq-5p	mtr-miR2592bq	mtr-miR2592bq	GATTGTTGCAGGTGGGATGGGGTT	GATTGTTGCAGGTGGGATGGGGTTGAATGCGACCATGACACTGGCCATGTCAT
miRDeep2	mtr-miR2594-3p	mtr-miR2594	mtr-miR2594	TCATGGCCAAAGACAGTAGTACAC	GTGCTATTGTGGGAAAAATAGTGGGTTTATGGTTAATTTGTGCCGCCATTTGTCTCATGGCCAAAGACAGTAGTACAC
miRDeep2	mtr-miR2594-5p	mtr-miR2594	mtr-miR2594	GTGCTATTGTGGGAAAAATAGTGGGT	GTGCTATTGTGGGAAAAATAGTGGGTTTATGGTTAATTTGTGCCGCCATTTGTCTCATGGCCAAAGACAGTAGTACAC
miRDeep2	mtr-miR2604-3p	mtr-miR2604	mtr-miR2604	ATCAATGGCTATTGGG	TAATTTTTCCACCATTGAGTGAGGGGTTGAGCTATCGACATCCTCATCAATGGCTATTGGG
miRDeep2	mtr-miR2604-5p	mtr-miR2604	mtr-miR2604	TAATTTTTCCACCATTGAGTG	TAATTTTTCCACCATTGAGTGAGGGGTTGAGCTATCGACATCCTCATCAATGGCTATTGGG
miRDeep2	mtr-miR2665-3p	mtr-miR2665	mtr-miR2665	CCGACCGTATACGTGAGATCCG	CGATTTCAGTGTTCGATTCGGTATTAGGCCCAAAGTTGTTTTCCGACCGTAGGTCAACACGCTCCGACCGTATACGTGAGATCCG
miRDeep2	mtr-miR2665-5p	mtr-miR2665	mtr-miR2665	CGATTTCAGTGTTCGATTCGGT	CGATTTCAGTGTTCGATTCGGTATTAGGCCCAAAGTTGTTTTCCGACCGTAGGTCAACACGCTCCGACCGTATACGTGAGATCCG
miRDeep2	mtr-miR5293-3p	mtr-miR5293	mtr-miR5293	GATGAAGATGGCCTTGGTGGCGGG	CGCCAGATGCGGAGGCAGTCGCTGGAGGTGGCGAGGAGGTCGGGCTTCTGGCAGTCGCGGTCGGGGATGAAGATGGCCTTGGTGGCGGG
miRDeep2	mtr-miR5293-5p	mtr-miR5293	mtr-miR5293	CGCCAGATGCGGAGGCAGTCGC	CGCCAGATGCGGAGGCAGTCGCTGGAGGTGGCGAGGAGGTCGGGCTTCTGGCAGTCGCGGTCGGGGATGAAGATGGCCTTGGTGGCGGG
miRDeep2	nta-miR6145f-3p	nta-miR6145f	nta-miR6145f	TTCGTAACGCTCTAACAAGG	CGGAGGGAGCTAACGAGGGCACTCTTTCGTAACGCTCTAACAAGG
miRDeep2	nta-miR6145f-5p	nta-miR6145f	nta-miR6145f	CGGAGGGAGCTAACGAGGG	CGGAGGGAGCTAACGAGGGCACTCTTTCGTAACGCTCTAACAAGG
miRDeep2	osa-miR1861a-3p	osa-miR1861a	osa-miR1861a	TATGAGTTGAAACAGGGTCCGCA	CGATCTTGTGCTATACTCCGGTGATCTTTCTACCGAGGCACGCAAACTCCCATCGTGTCCCAGATCACTATGAGTTGAAACAGGGTCCGCA
miRDeep2	osa-miR1861a-5p	osa-miR1861a	osa-miR1861a	CGATCTTGTGCTATACTCCGGT	CGATCTTGTGCTATACTCCGGTGATCTTTCTACCGAGGCACGCAAACTCCCATCGTGTCCCAGATCACTATGAGTTGAAACAGGGTCCGCA
miRDeep2	osa-miR2098-3p	osa-miR2098	osa-miR2098	GAATGGCTGGCGCGATCATA	TGGTTTGTGCGTGCTGGAATGGAGGAGGTTGTTGTGCTTCGTGTTAGAATGGCTGGCGCGATCATA
miRDeep2	osa-miR2098-5p	osa-miR2098	osa-miR2098	TGGTTTGTGCGTGCTGGAATG	TGGTTTGTGCGTGCTGGAATGGAGGAGGTTGTTGTGCTTCGTGTTAGAATGGCTGGCGCGATCATA
miRDeep2	osa-miR2873c-3p	osa-miR2873c	osa-miR2873c	CCTACATTCAGTTCATTTATC	TAAATGAACTGAATTTAGGCCATTACTTTTTTTTGATAATAAATTCAGAAAAAGTAATGCCCTACATTCAGTTCATTTATC
miRDeep2	osa-miR2873c-5p	osa-miR2873c	osa-miR2873c	TAAATGAACTGAATTTAGGCC	TAAATGAACTGAATTTAGGCCATTACTTTTTTTTGATAATAAATTCAGAAAAAGTAATGCCCTACATTCAGTTCATTTATC
miRDeep2	osa-miR5337b-3p	osa-miR5337b	osa-miR5337b	CCCGTTTAGGCCCGCCCTGTTG	TTAGAACGCGGGCCTAAACGGGCTGACCCGTTTAGGCCCGCCCTGTTG
miRDeep2	osa-miR5337b-5p	osa-miR5337b	osa-miR5337b	TTAGAACGCGGGCCTAAACGGGCT	TTAGAACGCGGGCCTAAACGGGCTGACCCGTTTAGGCCCGCCCTGTTG
miRDeep2	osa-miR5511-3p	osa-miR5511	osa-miR5511	AATCTTAGTGGGGGATATAAC	TATATCCCCCCACTAAGATCGTAAATGCGATTTTAAGTCGAACAAAATTTAGGCATTTACAATCTTAGTGGGGGATATAAC
miRDeep2	osa-miR5511-5p	osa-miR5511	osa-miR5511	TATATCCCCCCACTAAGATCGT	TATATCCCCCCACTAAGATCGTAAATGCGATTTTAAGTCGAACAAAATTTAGGCATTTACAATCTTAGTGGGGGATATAAC
miRDeep2	pab-miR11440a-3p	pab-miR11440a	pab-miR11440a	GGTGGTTGGTGCAGCGGCGGCGCTA	GTGTCGTGGCTGAACTGGAACGGACGGCGTTGGTTGGTGGTTGGTGCAGCGGCGGCGCTA
miRDeep2	pab-miR11440a-5p	pab-miR11440a	pab-miR11440a	GTGTCGTGGCTGAACTGGAACGGA	GTGTCGTGGCTGAACTGGAACGGACGGCGTTGGTTGGTGGTTGGTGCAGCGGCGGCGCTA
miRDeep2	pab-miR156ab-3p	pab-miR156ab	pab-miR156ab	ATGACAGGGCCTCGGCCGCGCTTG	GGCGACGGTGGAGGCGACTGTCTTTACTATGACAGGGCCTCGGCCGCGCTTG
miRDeep2	pab-miR156ab-5p	pab-miR156ab	pab-miR156ab	GGCGACGGTGGAGGCGACTGTCTTTA	GGCGACGGTGGAGGCGACTGTCTTTACTATGACAGGGCCTCGGCCGCGCTTG
miRDeep2	pab-miR159a-3p	pab-miR159a	pab-miR159a	ATGGTTTGGGTTGGATTGCTCAGC	TGGCACATCCAAGCCTGCTCTGCCCTCACAGGAGATGGCTTGTATGATGGTTTGGGTTGGATTGCTCAGC
miRDeep2	pab-miR159a-5p	pab-miR159a	pab-miR159a	TGGCACATCCAAGCCTGCTCTGCCCTCA	TGGCACATCCAAGCCTGCTCTGCCCTCACAGGAGATGGCTTGTATGATGGTTTGGGTTGGATTGCTCAGC
miRDeep2	pab-miR3627j-3p	pab-miR3627j	pab-miR3627j	TGGCGCAGAGCGTGTCGGTTGGCC	CCTAAAACGCCTGCGGTAGGAGTTGGCGCAGAGCGTGTCGGTTGGCC
miRDeep2	pab-miR3627j-5p	pab-miR3627j	pab-miR3627j	CCTAAAACGCCTGCGGTAGG	CCTAAAACGCCTGCGGTAGGAGTTGGCGCAGAGCGTGTCGGTTGGCC
miRDeep2	ppt-miR1028a-3p	ppt-miR1028a	ppt-miR1028b	CAGAGGGGGGTGGCGATCCGTG	TGGCATTGCCATCGTCAGTCGGGCAAACAGAGGGGGGTGGCGATCCGTG
miRDeep2	ppt-miR1028a-5p	ppt-miR1028a	ppt-miR1028b	TGGCATTGCCATCGTCAGTCGGGC	TGGCATTGCCATCGTCAGTCGGGCAAACAGAGGGGGGTGGCGATCCGTG
miRDeep2	ppt-miR1028b-3p	ppt-miR1028b	ppt-miR1028b	TGGCATTGCCATCGTCAGTCGGGC	TCTGCAAGGCTAGATTTTGGCTCTAGTTTGGATGTCGCTATCAAGAGGGTGAACATCCAGGTTGGCATTGCCATCGTCAGTCGGGC
miRDeep2	ppt-miR1028b-5p	ppt-miR1028b	ppt-miR1028b	TCTGCAAGGCTAGATTTTGGCTCTAGT	TCTGCAAGGCTAGATTTTGGCTCTAGTTTGGATGTCGCTATCAAGAGGGTGAACATCCAGGTTGGCATTGCCATCGTCAGTCGGGC
miRDeep2	ppt-miR2083-3p	ppt-miR2083	ppt-miR2083	GGATGAATTGCCGTTTTACGGG	CGATTGACGGCATCATGCCCCATAGGATGAATTGCCGTTTTACGGG
miRDeep2	ppt-miR2083-5p	ppt-miR2083	ppt-miR2083	CGATTGACGGCATCATGCCCC	CGATTGACGGCATCATGCCCCATAGGATGAATTGCCGTTTTACGGG
miRDeep2	ppt-miR902h-3p	ppt-miR902h	ppt-miR902h	GTATGATGGGAGGAAGGTGTCAGC	AAACACTTCCATCCTCATCAAGAGGATCAAGATCTGCGTATGATGGGAGGAAGGTGTCAGC
miRDeep2	ppt-miR902h-5p	ppt-miR902h	ppt-miR902h	AAACACTTCCATCCTCATCAAGAGG	AAACACTTCCATCCTCATCAAGAGGATCAAGATCTGCGTATGATGGGAGGAAGGTGTCAGC
miRDeep2	ptc-miR475a-3p	ptc-miR475a	ptc-miR475a	CATGGCCACTCGTGATATCGGCGA	GTTTATGGTATCAAAGCCACCGGTCGGACATGGCCACTCGTGATATCGGCGA
miRDeep2	ptc-miR475a-5p	ptc-miR475a	ptc-miR475a	GTTTATGGTATCAAAGCCACCGG	GTTTATGGTATCAAAGCCACCGGTCGGACATGGCCACTCGTGATATCGGCGA
miRDeep2	sbi-miR5389-3p	sbi-miR5389	sbi-miR5389	ACTTGAGTCCATGTTTGAGCCTCA	TGCCTCGAGCAATGTGCTCGAGCACATATACTTGAGTCCATGTTTGAGCCTCA
miRDeep2	sbi-miR5389-5p	sbi-miR5389	sbi-miR5389	TGCCTCGAGCAATGTGCTCGAGCAC	TGCCTCGAGCAATGTGCTCGAGCACATATACTTGAGTCCATGTTTGAGCCTCA
miRDeep2	seu-miR11046-3p	seu-miR11046	seu-miR11046	TCTCCTCCATCTCATAGCACATCT	ATGTGTTTCCGATGCCGGACTACTTTACACAGAAAGGTTGTCTCCTCCATCTCATAGCACATCT
miRDeep2	seu-miR11046-5p	seu-miR11046	seu-miR11046	ATGTGTTTCCGATGCCGGACT	ATGTGTTTCCGATGCCGGACTACTTTACACAGAAAGGTTGTCTCCTCCATCTCATAGCACATCT
miRDeep2	sly-miR10539-3p	sly-miR10539	sly-miR10539	CTTGGAACGGCTGTATCCT	GGTGCGGTTTGTTTTAAGACCCTGTTTGCAGGGAGAACCTACTTGGAACGGCTGTATCCT
miRDeep2	sly-miR10539-5p	sly-miR10539	sly-miR10539	GGTGCGGTTTGTTTTAAGAC	GGTGCGGTTTGTTTTAAGACCCTGTTTGCAGGGAGAACCTACTTGGAACGGCTGTATCCT
miRDeep2	smo-miR1082b-3p	smo-miR1082b	smo-miR1082b	GCCATCGCCGCTGCCAGTG	CTGTTGGCACCATGGTTGGACTTTGCCTTCAACAACAGCACGTCTTGCTACTGTTGCCGTCTCGCCATCGCCGCTGCCAGTG
miRDeep2	smo-miR1082b-5p	smo-miR1082b	smo-miR1082b	CTGTTGGCACCATGGTTG	CTGTTGGCACCATGGTTGGACTTTGCCTTCAACAACAGCACGTCTTGCTACTGTTGCCGTCTCGCCATCGCCGCTGCCAGTG
miRDeep2	smo-miR1096-3p	smo-miR1096	smo-miR1096	TGTTCGAGGAGGTGAGAGGACAGA	CTGCCTCTGATGAATGACGAAGTCGAATGCTACAGCTGCGCTGCCTCGATTGTCGATTGTTCGAGGAGGTGAGAGGACAGA
miRDeep2	smo-miR1096-5p	smo-miR1096	smo-miR1096	CTGCCTCTGATGAATGACGAAGTC	CTGCCTCTGATGAATGACGAAGTCGAATGCTACAGCTGCGCTGCCTCGATTGTCGATTGTTCGAGGAGGTGAGAGGACAGA
miRDeep2	stu-miR5303f-3p	stu-miR5303f	stu-miR5303f	ATTTTTGGATCGTGAAGAGAGCCC	ACTCTCTAGAGGGATTTGAGGGAGGAGATGGAGATTGAAGAGTGGATTTTTGATTTTATTTTTGGATCGTGAAGAGAGCCC
miRDeep2	stu-miR5303f-5p	stu-miR5303f	stu-miR5303f	ACTCTCTAGAGGGATTTGAGGGAGG	ACTCTCTAGAGGGATTTGAGGGAGGAGATGGAGATTGAAGAGTGGATTTTTGATTTTATTTTTGGATCGTGAAGAGAGCCC
miRDeep2	stu-miR8016-3p	stu-miR8016	stu-miR8016	GTTTTTGAGTTGTTTTGGCAGGTT	TTTGCTCTAACTCTTAGGAAGATACTATTGCATGTATATATGTGTTTTTGAGTTGTTTTGGCAGGTT
miRDeep2	stu-miR8016-5p	stu-miR8016	stu-miR8016	TTTGCTCTAACTCTTAGGAAGAT	TTTGCTCTAACTCTTAGGAAGATACTATTGCATGTATATATGTGTTTTTGAGTTGTTTTGGCAGGTT
miRDeep2	tae-miR1122b-3p	tae-miR1122b	tae-miR1122b	AGACTTATAAGGACATGCCCCCTC	GGATGGTACCCTTGCTGTTAGGTTGGTGGGCCGTGTGCATCAACGTGTGCGACAATACAACCAGACTTATAAGGACATGCCCCCTC
miRDeep2	tae-miR1122b-5p	tae-miR1122b	tae-miR1122b	GGATGGTACCCTTGCTGTTAGG	GGATGGTACCCTTGCTGTTAGGTTGGTGGGCCGTGTGCATCAACGTGTGCGACAATACAACCAGACTTATAAGGACATGCCCCCTC
miRDeep2	tae-miR6197-3p	tae-miR6197	tae-miR6197	CAAGCTATGGCCAGTGAGCTATGGGCC	CCTGTAAATTTTGGCCTGTTTATATGTGGGTTAGAACAAGCTATGGCCAGTGAGCTATGGGCC
miRDeep2	tae-miR6197-5p	tae-miR6197	tae-miR6197	CCTGTAAATTTTGGCCTGTTTATA	CCTGTAAATTTTGGCCTGTTTATATGTGGGTTAGAACAAGCTATGGCCAGTGAGCTATGGGCC
miRDeep2	vca-miR10202b-3p	vca-miR10202b	vca-miR10202b	GGTTTGGGTGGGCTCGATC	GCTAGTCCCCGAAAATGCCCATAGGTTTGGGTGGGCTCGATC
miRDeep2	vca-miR10202b-5p	vca-miR10202b	vca-miR10202b	GCTAGTCCCCGAAAATGCCCA	GCTAGTCCCCGAAAATGCCCATAGGTTTGGGTGGGCTCGATC
miRDeep2	vca-miR10207-3p	vca-miR10207	vca-miR10207	ATCATTTGGATGTGAATCCAA	GGATTCACAGTCGAATGATGACTTGGTGCAATAACACATGGCTGATATTGTGCCACGTCATCATTTGGATGTGAATCCAA
miRDeep2	vca-miR10207-5p	vca-miR10207	vca-miR10207	GGATTCACAGTCGAATGATGA	GGATTCACAGTCGAATGATGACTTGGTGCAATAACACATGGCTGATATTGTGCCACGTCATCATTTGGATGTGAATCCAA
miRDeep2	zma-miR164d-3p	zma-miR164d	zma-miR164d	CCTCCTCAATCGCGTCTA	GACGTGGTCGACAAGGCCACCGGCCTCCTCAATCGCGTCTA
miRDeep2	zma-miR164d-5p	zma-miR164d	zma-miR164d	GACGTGGTCGACAAGGCC	GACGTGGTCGACAAGGCCACCGGCCTCCTCAATCGCGTCTA
miRBase	MIR858		MIR858	CTCGTTGTCTGTTCGACCTTG
miRBase	MIR156		MIR156	TGACAGAAGAGAGTGAGCAC
miRBase	MIR159		MIR159	TTTGGATTGAAGGGAGCTCTT
miRBase	MIR171_1		MIR171_1	TGATTGAGCCGTGCCAATATC
miRBase	MIR390		MIR390	AAGCTCAGGAGGGATAGCGCC
miRBase	MIR396		MIR396	GTTCAATAAAGCTGTGGGATG
miRBase	MIR6478		MIR6478	CCGACCTTAGCTCAGTTGGT
miRBase	MIR398		MIR398	TGTGTTCTCAGGTCGCCCCTG
miRBase	MIR166		MIR166	TCGGACCAGGCTTCATTCCTT
miRBase	MIR167_1		MIR167_1	TGAAGCTGCCAGCATGATCTC
miRBase	MIR168		MIR168	TCGCTTGGTGCAGGTCGGGAA
miRBase	MIR8175		MIR8175	TCCCCGGCAACGGCGCCA
miRBase	MIR6300		MIR6300	GTCGTTGTAGTATAGTGG
miRBase	MIR394		MIR394	TTGGCATTCTGTCCACCTCT
miRBase	MIR160		MIR160	TGCCTGGCTCCCTGTATGCCA
miRBase	MIR8655		MIR8655	TATGTCTATGATCATATCTGT
miRBase	MIR162_1		MIR162_1	TCGATAAACCTCTGCATCCAG
miRBase	MIR393		MIR393	TCCAAAGGGATCGCATTG
miRBase	MIR5077		MIR5077	TTCACGTCGGGTTCACCA
miRBase	MIR169_2		MIR169_2	GGCAAGTTGTCCTTGGCTACA
miRBase	MIR164		MIR164	TGGAGAAGCAGGGCACGTGCA
miRBase	MIR5809		MIR5809	TCGTGCCGGCGACGCATC
miRBase	MIR845_1		MIR845_1	CGGCTCTGATACCACTTGT
miRBase	MIR894		MIR894	CGTTTCACGTCGGGTTCACCA
miRBase	MIR5139		MIR5139	AACCTGGCTCTGATACCA
miRBase	MIR157		MIR157	CAGAAGAGTAGAGCAGCATGA
miRBase	MIR482		MIR482	TCTTTCCTATTCCTTCCATATC
miRBase	MIR1863		MIR1863	AGGCTCTGATACCAGTTTGTTAGG
miRBase	MIR8124		MIR8124	ATTGGATATCTTGAGTGCCGT
miRBase	MIR9742		MIR9742	TTTGTTTGTTTATTTTGTGCA
miRBase	MIR172		MIR172	ATCTTGATGATGCTGCAGCGG
miRBase	MIR5072		MIR5072	TCCCCAGCGGAGTCGCCA
miRBase	MIR319		MIR319	TTCTTTGGATTGAAGGGAGCTC
miRBase	MIR167		MIR167	TGAAGCTGCCAGCATGATCTCT
miRBase	MIR2592		MIR2592	AAATGCTTTAGTCTGTGTATT
miRBase	MIR9755		MIR9755	TACATCCAGGAATTTTCAGCT
miRBase	MIR8126		MIR8126	TTTCAGTAGTTTGACTTCAAA
miRBase	MIR7484		MIR7484	TTAGTATGTATAGATCGAGAA
miRBase	MIR5813		MIR5813	AGCAGGACGGTGGTCATGGA
miRBase	MIR9484		MIR9484	TAGGCAAGGGAAGTCGGC
miRBase	MIR845		MIR845	CTGGCTCTGATACCACTTTGTTGG
miRBase	MIR3630		MIR3630	TCTTGGGAAGTCCTCGTGTTGCAC
miRBase	MIR7756		MIR7756	TGGATATGTGCATTGGAATTGG
miRBase	MIR4414		MIR4414	TATGACCGGCTCATTCCTTCA
miRBase	MIR9552		MIR9552	TGGGCGAGAGACCGATAGC
miRBase	MIR1023		MIR1023	AGAAAATGAAGAGAGAGTCAT
miRBase	MIR946		MIR946	GTGGATAGAGAAGCTAAGT
miRBase	MIR5054		MIR5054	CGTGCCCCACGGTGGGCGCCA
miRBase	MIR7545		MIR7545	TTGGATGAGAGCTAGAGTAGCT
miRBase	MIR6135		MIR6135	CGGTAAGTTGGACAATGACA
miRBase	MIR8051		MIR8051	TATTTTTCATCACCATACAATT
miRBase	MIR391		MIR391	TCCGCAGTTAGATGAACGTAG
miRBase	MIR9475		MIR9475	AACGATCTTTACTTGTTAGGA
miRBase	MIR1508		MIR1508	TAGAAAGGGAAATTAGGGTTC
miRBase	MIR529		MIR529	CAGAAGAGAGTGAGCACACA
miRBase	MIR7532		MIR7532	GAACAGCCTCTGGTCGATGG
miRBase	MIR408		MIR408	TGCACTGCCTCTTCCCTGGCT
miRBase	MIR7984		MIR7984	TCCGACTTTGTGAAATGACTT
miRBase	MIR7497		MIR7497	AGCATTTGGAGTGCATATGGAGTT
miRBase	MIR5202		MIR5202	TTCGTGACTTCAAATCGTCGA
miRBase	MIR11426		MIR11426	ACGAACTGGGTATGTTGATC
miRBase	MIR162_2		MIR162_2	TCGATAAACCTCTGCATCC
miRBase	MIR2084		MIR2084	CCTGTTTGATTGGATTGTGGG
miRBase	MIR5998		MIR5998	CAATTTGTGTTGTGTTTGTGT
miRBase	MIR1026		MIR1026	TGAGAAAGATTAAGGAGGAAA
miRBase	MIR1528		MIR1528	AAGTTTAGATGCTATATATTATGT
miRBase	MIR1122		MIR1122	TATTTGGTTAAATTTGAGTCAGT
miRBase	MIR1514		MIR1514	TTTCATGTTTTAAAAAGAAATT
miRBase	MIR1169		MIR1169	TGGTATGTTGCGTTGCTAGAT
miRBase	MIR1886		MIR1886	TGATGATGAAAGCTTTGATGA
miRBase	MIR9474		MIR9474	TTTTGTTCCGATACTATCATGT
miRBase	MIR7512		MIR7512	TGCTACTTTATGTTGATGACATGT
miRBase	MIR2081		MIR2081	TGCTAGAGTTATGTGTAATGA
miRBase	MIR5059		MIR5059	TCCTGGGCAGCAACACCA
miRBase	MIR5021		MIR5021	TGGAAGAAGAAGAACAAGAGA
miRBase	MIR7782		MIR7782	CCGGCTCTGATACCACTTGTTGGA
miRBase	MIR158		MIR158	CTTGGTCTAGTCGTTTTGGAAACG
miRBase	MIR169		MIR169	TGAGCCAAAATACTTGCCATG
miRBase	MIR11088		MIR11088	AAATGGGTTGGGTGGAAGACGT
miRBase	MIR2275		MIR2275	TTCAGTTTCTCTAATTTCATGA
miRBase	MIR3951		MIR3951	TTTCTCTATCTCTTTATCGTAG
miRBase	MIR5179		MIR5179	TCTTGCTCAAGACCGCGCAAT
miRBase	MIR1099		MIR1099	TGTGCATCTGGTGTTTTTGTC
miRBase	MIR2623		MIR2623	TTGGCTGTACTTGTCTTCACG
miRBase	MIR9760		MIR9760	TGGATGATGAATGTTTTGAAT
miRBase	MIR11576		MIR11576	TTGTGGGTTCTGGATTTGAATG
miRBase	MIR11471		MIR11471	CTTTGGACGATAGACACTGTGTCT
miRBase	MIR5632		MIR5632	ATTGATCTTGATCCAACTGT
miRBase	MIR10208		MIR10208	TTCGAGAGTATCTGTTCAATG
miRBase	MIR5837		MIR5837	ATGTTGAGAATGACATGCCATACT
miRBase	MIR1511		MIR1511	ACCAGGCTCTGATACCATTGTAGG
miRBase	MIR952		MIR952	AACGAGGATCCATTGGAG
miRBase	MIR2916		MIR2916	TGGGGGCTCGAAGACGATCA
miRBase	MIR7836		MIR7836	TGGGTGGGGGTGTGGGGGT
miRBase	MIR8646		MIR8646	TTGAGGATGGGAATGTTTGT
miRBase	MIR11484		MIR11484	TAATTGCCACATCCACTACTTG
miRBase	MIR8010		MIR8010	TTAGGCCCATTAAATTTAGGTA
miRBase	MIR2093		MIR2093	GTGCAGTTAATTGGAGATC
miRBase	MIR6173		MIR6173	CTAGCCGTAAACGATGGATACT
miRBase	MIR11097		MIR11097	TGAGTTTAAGCATATCAAT
miRBase	MIR5378		MIR5378	CATCATGAGAGGACTAAACACATT
miRBase	MIR7540		MIR7540	TGGTGGATGTAAGTGATGTGA
miRBase	MIR8717		MIR8717	ATTGGCTGTGTCTGTCGAGGCA
miRBase	MIR10194		MIR10194	TGTTGAGGAGTGTATGCCACAATG
miRBase	MIR10423		MIR10423	ATGAAAGCACCAAATTGTTGAGGA
miRBase	MIR918		MIR918	TCTCAGGATGACATCCAACTA
miRBase	MIR5485		MIR5485	TGACAATATGGTATCAGAGCA
miRBase	MIR4228		MIR4228	CAAGCTTGAACGTGTCGAT
miRBase	MIR7805		MIR7805	AAATTTGGGTACGATGCATAGT
miRBase	MIR8181		MIR8181	TTGGGGGTGGGGGCGGGGGCAG
miRBase	MIR2118		MIR2118	GTCGATGGAACAATGTAGGCAAGG
miRBase	MIR6026		MIR6026	TTCTTGGCCAAGTGTATTGCA
miRBase	MIR156r		MIR156r	CACAGAAGAGTAGAGCAGCAT
miRBase	MIR4380		MIR4380	CGAGATGTGGACTCCGTATGTCAT
miRBase	MIR2607		MIR2607	TGTGGATTATGTGAGTAAGTGGGT
miRBase	MIR447		MIR447	TATGAAGTCAATTGTAATATT
miRBase	MIR3698		MIR3698	TGAACCCCAAGGAGAGTTGCAAGG
miRBase	MIR530		MIR530	TGCATTTGACGCCGATCTC
miRBase	MIR8671		MIR8671	AACGTTGTGACACAAATGTCGGT
miRBase	MIR827		MIR827	TAAGATGAGCTCAACGAGAAC
miRBase	MIR1103		MIR1103	CGGAAAAAGGAGGGATTCTAGT
miRBase	MIR477		MIR477	GGAAACCCTAGGGGGAGGTCG
miRBase	MIR403		MIR403	TAGATTCGCGCACAAACTCC
miRBase	MIR2865		MIR2865	CTCAGCAGATCGAATGTCCGTT
miRBase	MIR7504		MIR7504	TGATGTAACGTATTCCACGTCAGT
miRBase	MIR6148		MIR6148	TGGTTAATCGTTGTACTTCTCA
miRBase	MIR398_2		MIR398_2	TGTGTTCTCAGGTCGCCCCCG
miRBase	MIR5067		MIR5067	TACAATTGATTAGGAACGAGT
miRBase	MIR10448		MIR10448	TTAGGCTTTGGCACGTCGATT
miRBase	MIR4995		MIR4995	CATAGGCAGTGGCTTGGTTAAGG
miRBase	MIR7803		MIR7803	GCAGATTGGCCACGTGATA
miRBase	MIR1034		MIR1034	TTCTTTGGCAGCGTCATC
miRBase	MIR11405		MIR11405	TGTGACCAAGTTGGACAGTTC
miRBase	MIR9678		MIR9678	TCTCGGACGAGGGCCTACACTGCT
miRBase	MIR1432		MIR1432	TCAGGCCGATGGACACCCA
miRBase	MIR11437		MIR11437	ACTAGATATCAATTCCGCCT
miRBase	MIR11307		MIR11307	TGAAGGACGCACTCCAATGC
miRBase	MIR2938		MIR2938	ATCTTCTGAGAAGGGTTCGAG
miRBase	MIR8036		MIR8036	GGAGGAATCGAAGATGTGA
miRBase	MIR171_2		MIR171_2	TGAGATATTGGTGCGGTTCAA
miRBase	MIR8721		MIR8721	CATGATAGTTTGGGAAGTTA
miRBase	MIR6222		MIR6222	CTTGTTAGGATCGAGCCAAGG
miRBase	MIR2600		MIR2600	CATTAGCCAACCACAATTCCC
miRBase	MIR1120		MIR1120	ACAACTTATATGTAGGGACGGA
miRBase	MIR4352		MIR4352	ATAAAAATGTAGACATTCAACAGG
miRBase	MIR11019		MIR11019	CCAGATGATCATAGTCTCCGGGGA
miRBase	MIR2934		MIR2934	CATCCAAGGTGTTTTAGCTAAAGT
miRBase	MIR8165		MIR8165	AATGTAGGCAAGGGAAGG
miRBase	MIR7723		MIR7723	TGAAAACAATCAATCTTGGCCTCC
miRBase	MIR10211		MIR10211	TCGTCTGTCAATTTCGGGTT
miRBase	MIR7733		MIR7733	TCTCGCCGATCTGCCAAACCGGGG
miRBase	MIR5676		MIR5676	TCGAACCCTATGTAGAGAGCA
miRBase	MIR4413		MIR4413	AGAGAGAATGTGTCATTCACTG
miRBase	MIR774		MIR774	TGAGATGAAAGATTTGGGAGCTGC
miRBase	MIR7811		MIR7811	TGAATGGAGAGTTCTTGAAGAAGC
miRBase	MIR3437		MIR3437	CGTGTGCATCTGGTGTTTTTGT
miRBase	MIR10220		MIR10220	TCATGATAAGAAGAATGTGCAT
miRBase	MIR6024		MIR6024	CTTTTAGAAGAAGTTGCTTTTAGC
