# Supplementary material for: Identification of MicroRNAs in Taxillus chinensis (DC.) Danser Seeds under Cold Stress
Source: Biomed Res Int. 2021 May 30;2021:5585884. doi: 10.1155/2021/5585884 (PMC8188600; doi:10.1155/2021/5585884)
Supplement: Supplementary 2 — Supplementary Table S2: miRNA expression profiles of the loranthus seeds under cold stress. [file 5585884.f2.txt]

Supplementary Table S2. miRNA expression profiles of the loranthus seeds under cold stress.
miRNA	A0_R1	A0_R2	A0_R3	A1_R1	A1_R2	A1_R3	A2_R1	A2_R2	A2_R3	A0	A1	A2
MIR10194	5.468	3.153	6.143	2.995	5.068	4.473	4.634	4.408	2.287	4.921	4.179	3.776
MIR10208	11.121	16.74	8.919	17.196	15.829	19.898	15.37	20.199	10.767	12.26	17.641	15.445
MIR10211	38.83	74.242	64.455	67.544	107.403	74.309	59.828	67.242	57.63	59.176	83.085	61.567
MIR10220	13.701	27.4	4.376	11.361	0	5.206	37.484	34.345	33.027	15.159	5.522	34.952
MIR1023	56.648	7.507	36.687	24.116	13.191	13.072	31.244	34.213	0	33.614	16.793	21.819
MIR1026	42.64	1.276	12.79	2.479	50.751	4.512	52.166	4.145	3.347	18.902	19.247	19.886
MIR1034	50.688	79.647	69.756	45.03	49.015	69.141	49.597	50.662	44.185	66.697	54.395	48.148
MIR10423	3.871	1.952	2.945	2.169	3.263	1.581	3.946	3.882	2.789	2.923	2.338	3.539
MIR10448	10.445	11.26	14.641	12.135	12.427	12.841	10.002	11.053	6.974	12.115	12.468	9.343
MIR1099	4.854	28.151	4.796	9.243	0	3.625	12.755	19.475	9.819	12.6	4.289	14.016
MIR11019	11.366	8.633	7.321	7.23	14.649	8.869	6.515	8.027	7.643	9.107	10.249	7.395
MIR1103	1.782	3.453	1.851	4.131	3.332	3.239	2.019	1.842	4.686	2.362	3.567	2.849
MIR11088	12.534	24.472	1.01	11.412	0	5.707	24.133	18.554	23.152	12.672	5.706	21.946
MIR11097	28.57	27.1	20.615	25.2	17.148	21.942	18.49	5.329	30.851	25.428	21.43	18.223
MIR1120	6.758	9.083	5.554	1.652	13.608	9.216	0.367	4.671	0.391	7.132	8.159	1.81
MIR1122	32.133	27.024	14.978	12.342	10.136	20.168	59.874	13.29	3.013	24.712	14.215	25.392
MIR11307	40.305	57.127	19.437	32.584	0	18.085	63.269	83.361	51.772	38.956	16.89	66.134
MIR11405	184.199	484.339	101.815	193.699	0	100.453	261.013	309.364	265.665	256.784	98.051	278.681
MIR11426	76.309	178.812	32.396	85.257	0	50.285	147.322	180.276	101.312	95.839	45.181	142.97
MIR11437	19.968	65.459	9.592	15.647	0	12.648	44.596	40.727	36.263	31.673	9.432	40.529
MIR11471	1.659	1.877	2.693	1.136	2.013	2.159	2.11	1.316	1.395	2.076	1.769	1.607
MIR11484	8.725	36.183	3.871	9.553	0	5.591	17.022	29.147	19.08	16.26	5.048	21.75
MIR11576	3.318	19.292	0.926	7.23	0	3.74	11.608	15.198	11.939	7.845	3.657	12.915
MIR1169	25.375	42.789	22.971	17.196	23.536	45.541	17.435	25.133	1.562	30.378	28.758	14.71
MIR1432	124.97	284.883	41.82	102.556	0	71.108	172.923	160.801	156.543	150.558	57.888	163.422
MIR1508	8.479	1.952	2.356	2.169	14.649	5.861	14.773	6.053	5.411	4.262	7.56	8.746
MIR1511	10.445	10.735	13.463	12.652	11.664	7.404	6.974	10.527	8.815	11.548	10.573	8.772
MIR1514	11.428	7.657	16.829	9.811	7.151	10.527	6.194	1.974	26.778	11.971	9.163	11.649
MIR1528	5.714	3.153	8.246	7.901	4.443	4.859	8.717	11.382	3.794	5.704	5.734	7.964
MIR156	9636.261	3812.63	4325.609	4204.219	6706.055	5772.585	7336.125	4054.764	5401.166	5924.833	5560.953	5597.352
MIR156r	38.585	13.062	4.123	1.601	22.494	0	14.085	5.461	0	18.59	8.032	6.515
MIR157	92.161	21.845	16.492	2.375	68.524	0	35.007	13.751	0	43.499	23.633	16.253
MIR158	2.519	0.976	6.143	2.634	2.361	1.812	2.019	0.592	2.12	3.213	2.269	1.577
MIR159	5045.061	5292.145	5498.245	6174.055	9169.311	4593.481	9343.434	9689.773	6829.296	5278.484	6645.616	8620.834
MIR160	137.381	268.443	291.392	226.49	266.668	146.072	104.286	508.128	298.971	232.405	213.077	303.795
MIR162_1	137.074	257.709	289.036	159.411	255.768	203.144	81.621	182.513	286.028	227.94	206.108	183.387
MIR162_2	137.504	258.91	290.803	160.65	256.948	203.568	82.86	183.763	288.259	229.072	207.055	184.961
MIR164	53.945	24.172	17.081	23.134	29.645	21.363	59.92	20.133	23.766	31.733	24.714	34.606
MIR166	732.247	1485.146	1014.529	825.404	943.508	1033.418	768.954	968.161	1075.993	1077.307	934.11	937.703
MIR167	256.084	454.762	484.335	202.426	465.783	308.919	295.928	317.72	457.299	398.394	325.709	356.982
MIR167_1	316.111	517.744	567.47	252.775	560.273	368.304	339.101	398.647	542.767	467.108	393.784	426.838
MIR168	279.616	255.006	420.89	157.758	425.655	278.493	162.416	175.605	368.372	318.504	287.302	235.464
MIR169	18.801	19.893	17.586	15.027	14.371	13.342	18.169	19.804	6.527	18.76	14.247	14.833
MIR169_2	105.063	150.962	186.8	50.607	101.779	133.347	27.482	0.658	149.011	147.608	95.244	59.05
MIR171_1	3829.277	3922.754	4069.474	2354.652	2474.087	3027.872	2484.74	3071.272	3834.289	3940.502	2618.87	3130.1
MIR171_2	9.523	15.164	10.35	10.431	8.956	10.913	9.91	12.83	15.342	11.679	10.1	12.694
MIR172	19.354	7.732	26.926	8.779	11.941	10.065	19.178	9.672	24.882	18.004	10.262	17.911
MIR1863	49.46	49.094	64.118	33.927	56.097	44.732	45.972	40.727	41.674	54.224	44.919	42.791
MIR1886	11.919	19.443	11.612	23.806	30.548	28.497	26.014	34.41	14.393	14.325	27.617	24.939
MIR2081	60.273	55.625	72.028	59.179	41.864	62.586	60.837	90.862	44.073	62.642	54.543	65.257
MIR2084	35.205	67.486	17.25	35.425	0	16.774	42.577	68.887	42.79	39.98	17.4	51.418
MIR2093	16.282	37.084	7.741	14.046	0	10.219	30.694	28.094	29.177	20.369	8.088	29.322
MIR2118	471.863	204.11	173.422	271.107	216.125	326.734	271.703	113.166	220.532	283.132	271.322	201.8
MIR2275	7.926	34.531	5.469	14.149	0	5.283	18.031	31.844	22.371	15.975	6.477	24.082
MIR2592	215.84	211.992	218.607	262.689	193.006	244.829	176.41	260.15	146.668	215.48	233.508	194.409
MIR2600	5.653	4.954	5.554	9.14	5.832	7.481	9.497	10.461	7.308	5.387	7.484	9.089
MIR2607	5.468	5.555	6.732	6.868	5.138	4.705	6.148	5.264	3.403	5.918	5.57	4.938
MIR2623	25.498	43.314	8.667	34.908	51.237	42.457	3.625	43.358	35.37	25.826	42.867	27.451
MIR2916	47.739	76.72	62.856	108.081	92.06	104.502	127.043	54.478	120.503	62.438	101.548	100.675
MIR2934	2.58	1.501	0.673	2.427	1.111	1.311	2.478	3.421	1.395	1.585	1.616	2.431
MIR2938	54.19	49.995	35.761	46.682	88.449	68.216	40.466	26.054	61.088	46.649	67.782	42.536
MIR319	325.819	550.023	443.188	333.59	290.411	292.877	271.061	284.955	1012.171	439.677	305.626	522.729
MIR3437	2.028	9.984	1.01	3.563	0	0.925	6.607	8.948	5.579	4.341	1.496	7.045
MIR3630	994.967	1021.375	1961.742	2622.247	1124.225	2419.251	1613.381	3058.706	1514.603	1326.028	2055.241	2062.23
MIR3698	4.239	0.45	2.693	1.188	4.304	1.542	2.294	0.526	0	2.461	2.345	0.94
MIR390	1698.829	1750.736	1724.539	1976.394	1798.149	1555.274	1133.427	1060.207	1735.581	1724.701	1776.606	1309.738
MIR391	155.813	68.912	135.136	172.011	73.037	103.885	61.663	252.058	0	119.954	116.311	104.574
MIR393	124.786	298.245	155.919	280.247	289.231	352.802	304.186	211.002	266.781	192.983	307.427	260.656
MIR394	157.533	264.915	225.843	202.065	142.949	169.826	155.305	132.509	265.107	216.097	171.613	184.307
MIR3951	18.125	14.413	19.606	12.29	22.217	14.538	14.773	19.541	11.939	17.381	16.348	15.418
MIR396	1091.859	501.83	607.691	443.221	768.9	810.762	538.13	295.218	546.56	733.793	674.294	459.969
MIR398	540	486.966	421.479	1031.755	1523.359	809.027	933.206	1664.395	3353.058	482.815	1121.38	1983.553
MIR398_2	1.475	0.676	0.841	4.028	5.138	2.237	3.67	7.369	11.771	0.997	3.801	7.603
MIR403	66.909	115.755	116.456	36.716	52.348	53.177	49.643	60.333	127.979	99.707	47.414	79.318
MIR408	8.725	7.882	8.414	16.215	40.545	13.227	23.261	75.926	156.264	8.34	23.329	85.15
MIR4228	148.932	478.784	83.555	177.743	0	109.014	232.797	276.336	200.95	237.09	95.586	236.694
MIR4352	1.905	0.45	1.515	0.671	3.194	1.234	3.762	3.553	3.124	1.29	1.7	3.48
MIR4380	4.731	2.027	2.861	3.77	3.055	3.393	3.303	3.224	3.236	3.206	3.406	3.254
MIR4413	43.131	92.709	18.091	28.866	0	19.474	74.464	62.11	50.154	51.31	16.113	62.243
MIR4414	36.434	39.936	53.937	23.961	22.355	25.181	30.327	26.449	7.253	43.436	23.832	21.343
MIR447	2.765	1.651	10.097	5.267	3.124	3.162	4.221	2.895	0.446	4.838	3.851	2.521
MIR477	1.044	0	0	1.188	1.736	1.041	0.596	1.579	0.948	0.348	1.322	1.041
MIR482	47.125	39.336	74.131	26.491	59.568	31.582	37.163	47.832	50.544	53.531	39.214	45.18
MIR4995	14.746	15.614	3.618	16.989	17.981	17.121	8.717	5.395	13.055	11.326	17.364	9.056
MIR5021	34.284	1.651	1.851	0.93	37.768	4.242	32.667	1.908	3.961	12.595	14.313	12.845
MIR5054	48.046	32.354	43.587	42.293	18.051	11.646	21.334	14.08	35.147	41.329	23.997	23.52
MIR5059	3.011	4.729	2.777	4.854	2.985	2.931	2.569	0.79	5.802	3.506	3.59	3.054
MIR5067	3.072	6.981	5.638	8.211	11.317	8.445	13.626	7.83	10.99	5.23	9.324	10.815
MIR5072	58.553	44.065	24.486	29.589	17.634	25.759	25.051	11.448	30.182	42.368	24.327	22.227
MIR5077	119.317	164.624	89.866	98.373	52.973	58.19	57.855	29.41	80.001	124.602	69.845	55.755
MIR5139	119.993	127.315	173.422	165.143	108.722	109.901	96.073	117.903	106.445	140.243	127.922	106.807
MIR5179	1.72	0	0	1.343	2.361	1.89	1.101	2.369	2.176	0.573	1.865	1.882
MIR5202	22.794	96.462	26.842	31.655	0	14.962	37.759	61.715	43.627	48.699	15.539	47.7
MIR529	22.979	17.941	17.081	14.356	26.452	14.692	22.573	12.501	17.071	19.334	18.5	17.382
MIR530	28.631	101.267	23.476	24.839	0	14.538	39.87	48.293	41.786	51.125	13.126	43.316
MIR5378	1.413	1.952	3.534	2.479	2.43	2.044	1.927	1.316	4.128	2.3	2.318	2.457
MIR5485	51.241	33.781	46.953	63.362	40.545	47.894	44.504	46.648	37.323	43.992	50.6	42.825
MIR5632	162.817	136.324	154.237	108.546	122.816	115.184	110.113	106.521	0.669	151.126	115.515	72.434
MIR5676	18.678	8.483	11.023	12.652	4.374	3.278	13.168	8.29	0	12.728	6.768	7.153
MIR5809	145.983	137.45	160.295	159.979	156.002	171.214	135.622	85.006	128.704	147.909	162.398	116.444
MIR5813	251.292	136.624	145.99	202.788	336.927	259.868	416.18	310.878	227.227	177.969	266.528	318.095
MIR5837	11.489	11.035	12.706	11.619	9.997	12.301	14.498	14.014	11.771	11.743	11.306	13.428
MIR5998	106.292	212.668	28.188	101.678	0	52.83	159.251	217.779	136.403	115.716	51.503	171.144
MIR6024	5.222	8.933	13.295	9.037	5.138	7.365	5.781	9.869	6.974	9.15	7.18	7.541
MIR6026	62.055	66.66	93.148	72.657	75.536	86.224	64.278	99.678	56.96	73.954	78.139	73.639
MIR6135	46.941	92.784	19.437	45.081	0	20.206	68.453	69.15	55.733	53.054	21.762	64.445
MIR6148	172.095	747.077	111.155	231.035	0.417	167.088	374.429	606.82	247.366	343.442	132.847	409.538
MIR6173	9.83	12.837	8.835	14.149	34.852	15.232	6.653	8.093	15.565	10.501	21.411	10.104
MIR6222	30.352	10.134	9.256	15.13	17.148	16.119	11.195	14.804	19.693	16.581	16.132	15.231
MIR6300	1681.441	1249.207	1847.81	3254.158	2003.93	2446.515	3124.633	3867.514	1980.214	1592.819	2568.201	2990.787
MIR6478	1818.515	2381.233	1689.198	1331.108	1699.147	1619.557	1000.512	985.794	1893.295	1962.982	1549.937	1293.2
MIR7484	107.582	23.797	64.37	34.443	88.519	70.722	113.37	53.096	94.785	65.25	64.561	87.084
MIR7497	39.691	35.657	45.522	27.266	37.143	38.716	41.017	41.714	29.679	40.29	34.375	37.47
MIR7504	0.922	1.126	0.926	1.033	0.903	1.388	0.459	0.526	1.004	0.991	1.108	0.663
MIR7512	11.735	11.41	19.521	10.07	14.163	12.147	12.112	14.935	7.308	14.222	12.127	11.452
MIR7532	223.029	231.885	219.533	240.794	391.913	307.916	193.523	185.145	208.259	224.816	313.541	195.642
MIR7540	52.839	126.415	16.913	53.808	0	33.086	124.749	150.8	88.313	65.389	28.965	121.287
MIR7545	49.275	25.373	36.182	32.636	36.449	33.664	56.387	28.16	0.837	36.943	34.25	28.461
MIR7723	65.25	75.143	64.202	87.529	122.191	78.782	67.123	70.268	26.89	68.198	96.167	54.76
MIR7733	6.451	1.201	2.188	0.981	4.235	2.044	1.743	0	1.283	3.28	2.42	1.009
MIR7756	21.136	27.325	5.385	11.051	0	6.825	28.079	19.278	15.398	17.949	5.959	20.918
MIR7782	86.14	46.017	54.357	27.162	29.02	34.281	88.457	28.62	32.357	62.171	30.154	49.811
MIR7803	104.387	317.688	53.684	110.25	1.041	96.289	184.898	124.154	142.428	158.586	69.193	150.493
MIR7805	20.705	12.236	35.425	32.43	40.337	42.572	34.961	15.001	2.455	22.789	38.446	17.472
MIR7811	3.686	0	0.505	0	0.486	1.041	0.918	0	1.674	1.397	0.509	0.864
MIR7836	7.496	0	0.505	2.892	7.359	2.198	1.927	0.921	6.081	2.667	4.15	2.976
MIR7984	182.97	423.834	200.6	295.945	306.449	216.563	166.683	122.772	265.498	269.135	272.986	184.984
MIR8010	5.898	14.038	3.113	7.126	0	3.162	12.479	11.909	10.377	7.683	3.429	11.588
MIR8036	21.504	39.336	3.618	9.553	0	8.406	35.924	18.225	18.857	21.486	5.986	24.335
MIR8051	18.985	42.789	10.35	25.355	0	6.903	42.852	82.506	36.597	24.041	10.753	53.985
MIR8124	375.77	491.921	381.511	324.812	351.229	460.196	277.759	474.376	201.397	416.401	378.746	317.844
MIR8126	98.673	45.566	141.026	133.539	47.418	47.161	51.111	205.936	0	95.088	76.039	85.682
MIR8165	197.224	96.087	65.633	99.457	116.984	133.424	110.526	44.214	105.385	119.648	116.622	86.708
MIR8175	302.717	265.14	170.645	220.707	155.446	134.812	131.86	72.966	164.744	246.167	170.322	123.19
MIR8181	2.458	0	0	0	2.499	0.54	1.239	0	1.06	0.819	1.013	0.766
MIR827	75.265	21.995	41.567	31.19	79.979	39.063	41.659	12.304	43.459	46.276	50.077	32.474
MIR845	10.383	6.381	9.929	3.202	7.776	5.784	4.726	4.935	7.308	8.898	5.587	5.656
MIR845_1	376.63	163.798	223.656	106.067	133.369	133.077	403.059	140.931	140.029	254.695	124.171	228.006
MIR858	18212.122	30249.784	30856.325	16715.51	17846.873	20264.148	14629.581	18004.315	32579.828	26439.41	18275.51	21737.908
MIR8646	108.75	24.247	32.732	27.885	59.707	60.658	92.954	31.779	77.379	55.243	49.417	67.371
MIR8655	1288.591	828.075	2088.715	1139.01	849.157	1064.498	885.765	465.823	1453.57	1401.794	1017.555	935.053
MIR8671	64.512	270.32	70.176	96.772	0	58.845	128.19	137.115	137.017	135.003	51.872	134.107
MIR8717	41.657	24.097	23.56	27.214	55.264	25.836	61.296	31.647	11.437	29.771	36.105	34.793
MIR8721	45.957	22.37	30.797	26.646	37.074	27.263	30.281	29.344	19.135	33.041	30.328	26.253
MIR894	158.946	155.466	166.017	135.45	63.803	30.464	121.308	45.924	193.196	160.143	76.572	120.143
MIR918	5.161	13.888	26.001	5.319	9.164	8.946	6.744	6.711	0	15.017	7.81	4.485
MIR946	1157.231	180.388	302.583	97.495	122.121	150.121	1355.259	125.733	344.215	546.734	123.246	608.402
MIR9474	4.178	4.804	3.282	7.075	4.79	4.165	5.139	4.606	4.017	4.088	5.343	4.587
MIR9475	83.375	100.891	122.009	62.174	62.901	96.983	55.148	96.191	48.145	102.092	74.019	66.495
MIR9484	581.595	323.018	350.209	467.543	714.747	780.182	392.185	353.775	451.775	418.274	654.157	399.245
MIR952	260.385	134.071	80.61	121.921	287.01	152.628	278.172	43.49	182.484	158.355	187.186	168.049
MIR9552	168.101	146.533	132.443	195.042	464.603	230.754	164.114	82.835	173	149.026	296.8	139.983
MIR9678	6.328	5.48	6.058	3.821	15.69	7.404	7.8	4.013	4.965	5.955	8.972	5.593
MIR9742	40.796	13.137	68.998	36.148	14.302	14.576	37.714	48.293	0.391	40.977	21.675	28.799
MIR9755	21.566	13.963	29.451	18.952	9.373	14.384	10.323	30.989	0	21.66	14.236	13.771
MIR9760	22.549	61.481	11.612	27.317	0	13.497	54.276	75.269	37.88	31.881	13.605	55.808
aau-miR162-3p	103.281	209.14	222.814	113.813	214.32	154.363	60.103	135.01	215.734	178.412	160.832	136.949
aau-miR162-5p	4.485	8.708	15.398	8.727	13.052	10.18	4.405	4.013	8.87	9.53	10.653	5.763
aau-miR396-3p	38.585	67.861	68.662	34.392	42.697	67.715	29.639	33.621	92.497	58.369	48.268	51.919
aly-miR169a-3p	36.926	28.451	25.664	24.787	40.129	22.597	8.075	27.173	13.11	30.347	29.171	16.119
aly-miR170a-3p	2596.843	2542.779	2719.125	1152.901	1643.189	2055.999	1580.439	1805.195	2617.374	2619.582	1617.363	2001.003
aly-miR170a-5p	117.536	109.449	86.921	62.019	88.102	91.044	66.435	143.366	150.573	104.635	80.388	120.125
aly-miR170b-3p	2599.3	2533.32	2712.309	1155.276	1643.536	2054.611	1581.357	1810.393	2620.164	2614.976	1617.808	2003.971
aly-miR170b-5p	117.536	109.449	86.921	62.019	88.102	91.044	66.435	143.366	150.573	104.635	80.388	120.125
aly-miR170c-3p	2606.366	2547.884	2725.604	1160.285	1650.895	2064.444	1587.367	1814.077	2625.798	2626.618	1625.208	2009.081
aly-miR170c-5p	117.536	109.449	86.921	62.019	88.102	91.044	66.435	143.366	150.573	104.635	80.388	120.125
aly-miR3447-3p	0	0	0	0	0	0.463	0	3.487	2.176	0	0.154	1.888
aly-miR390a-3p	5.898	9.308	1.851	6.661	12.566	12.764	8.213	4.606	3.738	5.686	10.664	5.519
aly-miR390a-5p	276.789	173.332	140.521	229.537	245.562	300.126	338.459	221.858	198.105	196.881	258.408	252.807
aof-miR12156-5p	1.966	2.402	2.272	1.498	2.638	1.774	0.918	1.119	1.172	2.213	1.97	1.07
aof-miR12165-5p	0.983	0.676	0.841	0.723	1.319	1.041	0.413	0.658	0.391	0.833	1.028	0.487
aof-miR12166-5p	1.536	2.327	3.871	2.479	0.903	2.005	1.376	1.447	0.446	2.578	1.796	1.09
aof-miR160b-5p	0.553	1.126	0	1.394	0.555	1.427	0.551	0.79	0.558	0.56	1.125	0.633
ata-miR9776-3p	2.028	0	1.767	2.272	0	0	0	1.842	2.566	1.265	0.757	1.469
ata-miR9776-5p	6.943	0	0	1.084	0	0	0	3.027	0.446	2.314	0.361	1.158
ath-miR2934a-3p	3.502	1.802	3.534	3.925	3.332	4.088	2.799	6.316	1.729	2.946	3.782	3.615
ath-miR779.2-3p	24.085	2.402	21.793	7.333	7.359	3.471	4.817	2.698	3.849	16.093	6.054	3.788
bdi-miR7729a-3p	0.676	0.751	1.01	1.033	1.041	0.694	0.78	0.987	1.506	0.812	0.923	1.091
bdi-miR7777-5p	0.799	1.877	0.757	1.756	1.389	1.542	0.918	1.119	1.562	1.144	1.562	1.2
bra-miR5720-3p	3.564	8.858	9.088	5.164	7.359	7.172	4.45	7.106	9.038	7.17	6.565	6.865
c41709_g1_i1_8218-5p	0.737	1.276	1.094	1.033	0.972	1.234	0.459	0.855	0.391	1.036	1.08	0.568
c44342_g1_i1_9152-3p	13.64	35.057	50.318	24.787	48.737	32.546	35.19	15.988	21.646	33.005	35.357	24.275
c44342_g1_i1_9152-5p	22.426	97.739	83.387	42.344	36.241	50.516	50.835	43.687	52.72	67.851	43.034	49.081
c46342_g1_i1_10468-5p	1.782	1.802	1.43	0.361	0	0.54	0.642	1.053	2.399	1.671	0.3	1.365
c46342_g1_i1_10469-3p	50.258	38.36	35.172	10.018	0	28.073	58.956	104.942	156.375	41.263	12.697	106.758
c46342_g1_i1_10469-5p	1368.894	1803.659	1585.7	1078.127	1975.534	1830.104	1352.873	792.359	1066.621	1586.084	1627.922	1070.618
c46563_g2_i1_10617-3p	1761.498	1739.101	1094.045	2806.342	2716.385	1543.783	1139.713	1860.791	1168.267	1531.548	2355.503	1389.59
c48475_g2_i1_11901-3p	11.735	12.311	18.343	18.022	14.996	22.019	14.957	27.963	22.036	14.13	18.346	21.652
c50939_g5_i1_14795-3p	3.564	4.954	6.647	1.911	0.903	4.512	2.753	2.698	4.965	5.055	2.442	3.472
c51122_g1_i3_15022-3p	252.582	695.655	471.545	483.964	355.048	533.58	455.316	682.286	594.706	473.261	457.531	577.436
c51122_g1_i3_15022-5p	27.341	18.016	23.056	21.327	31.45	19.859	8.488	15.856	13.724	22.804	24.212	12.689
c52186_g3_i1_16238-5p	6.574	7.131	3.534	0.62	4.513	4.049	9.91	3.487	4.352	5.746	3.061	5.916
c52663_g1_i2_17575-3p	91.792	29.126	85.154	286.289	0	87.69	178.75	427.399	155.092	68.691	124.66	253.747
c52663_g1_i2_17575-5p	78.582	104.044	148.515	278.646	0.555	129.645	131.355	423.451	288.427	110.38	136.282	281.078
c52663_g1_i7_17584-3p	4.117	3.603	2.693	13.168	0	6.787	8.901	13.027	8.257	3.471	6.652	10.062
c52663_g1_i7_17584-5p	2.519	5.255	5.89	8.314	0	4.28	4.634	7.632	11.66	4.555	4.198	7.975
c53599_g4_i1_19495-3p	1.229	2.627	2.608	2.53	0	1.157	2.156	2.04	3.013	2.155	1.229	2.403
c53599_g4_i1_19495-5p	1.905	2.477	2.524	3.305	0.486	0.81	2.019	3.224	1.06	2.302	1.534	2.101
c53919_g1_i1_20439-3p	0	0.976	0	1.033	1.736	1.311	0	0.395	0.391	0.325	1.36	0.262
c53919_g1_i1_20445-3p	0	0.976	0	1.033	1.736	1.542	0	0.395	0.391	0.325	1.437	0.262
c53949_g2_i2_20499-3p	0.614	0.676	0	0.62	2.361	0.771	1.055	0.921	0	0.43	1.251	0.659
c54676_g2_i2_23207-5p	4.792	6.081	8.33	11.774	0	4.82	10.369	5.593	0	6.401	5.531	5.321
c54730_g8_i1_23692-5p	1.167	3.678	1.851	1.291	1.458	1.812	0.688	0	1.004	2.232	1.52	0.564
c54752_g1_i5_24165-5p	6.39	6.005	10.013	5.009	4.652	3.162	5.414	4.145	5.356	7.469	4.274	4.972
c54878_g1_i1_25184-3p	12.411	0.751	2.693	8.675	8.331	1.62	6.24	0.658	2.566	5.285	6.209	3.155
c54975_g1_i3_25875-5p	1.29	2.778	1.01	2.634	0	1.118	2.478	1.25	2.176	1.693	1.251	1.968
c55254_g1_i2_28580-5p	0.922	0.901	1.262	0.62	0	0	0.963	0.395	0	1.028	0.207	0.453
c55345_g4_i1_29371-3p	1.475	2.552	2.272	4.183	3.957	4.435	1.927	3.487	5.69	2.1	4.192	3.701
c55384_g8_i1_29914-3p	1.966	4.954	2.524	2.685	2.291	2.198	1.514	4.408	2.678	3.148	2.391	2.867
c55568_g3_i2_32878-5p	1.352	0	0.673	1.033	0	0.578	1.835	1.842	0	0.675	0.537	1.226
c55781_g1_i1_35209-3p	0	1.426	0.673	0.516	0.486	0.925	0	0	3.013	0.7	0.642	1.004
c55797_g4_i1_35892-3p	1.72	3.453	1.851	2.943	2.152	1.504	2.294	2.5	1.506	2.341	2.2	2.1
c61065_g1_i1_39302-3p	2.335	4.579	3.282	0.671	2.43	1.311	1.376	2.698	2.287	3.399	1.471	2.12
c61065_g1_i1_39302-5p	4.301	9.384	5.049	1.859	2.708	2.622	2.936	3.027	4.352	6.245	2.396	3.438
c71216_g1_i1_40460-5p	0.43	2.402	0.505	1.239	1.111	1.89	0.918	2.105	2.343	1.112	1.413	1.789
c75856_g1_i1_41066-3p	3.318	3.979	0.505	0.878	4.374	1.041	2.661	0	2.064	2.601	2.098	1.575
c75856_g1_i1_41066-5p	8.417	9.158	4.376	7.023	19.301	12.031	7.157	4.606	4.352	7.317	12.785	5.372
c93049_g1_i1_43069-3p	0.553	0.676	0.841	0.981	1.18	0.347	1.055	0.855	1.618	0.69	0.836	1.176
cpa-miR166e-5p	1.597	2.552	1.767	1.239	1.666	1.658	1.101	1.184	1.116	1.972	1.521	1.134
csi-miR12109-3p	0.86	1.276	1.515	0.93	1.319	0.887	0.367	0.395	1.562	1.217	1.045	0.775
csi-miR156j-3p	2.888	6.531	9.256	3.15	6.804	2.699	4.542	4.671	4.854	6.225	4.218	4.689
csi-miR156j-5p	4.792	11.485	12.79	5.164	15.829	7.828	7.111	14.343	8.87	9.689	9.607	10.108
csi-miR159c-3p	73.36	80.023	70.85	83.088	44.711	62.007	90.66	51.517	76.542	74.744	63.269	72.906
csi-miR166i-5p	0.983	2.552	1.683	1.962	1.666	1.89	0.826	1.053	2.008	1.739	1.839	1.296
csi-miR482b-3p	17.449	38.36	31.807	24.942	55.125	30.271	8.58	44.74	24.826	29.205	36.779	26.049
csi-miR482b-5p	3415.66	932.345	2019.296	1562.194	3229.17	1888.448	3278.378	1872.634	1569.666	2122.434	2226.604	2240.226
ghr-miR7504a-3p	3.072	3.378	5.974	5.37	5.207	3.702	2.248	3.421	3.18	4.141	4.76	2.95
gma-miR10407d-3p	2.273	1.051	3.282	2.84	2.361	2.352	4.772	1.645	0.781	2.202	2.518	2.399
gma-miR1520o-3p	1.536	1.126	0.505	0.671	6.318	2.429	1.56	0	1.06	1.056	3.139	0.873
gma-miR171b-5p	0.369	0.525	0.841	1.343	1.875	0.694	0.413	0.395	0.446	0.578	1.304	0.418
gma-miR5672-3p	1512.111	1538.969	1266.541	895.633	960.101	971.063	1245.559	641.756	149.123	1439.207	942.266	678.813
gma-miR5672-5p	2334.799	1184.799	1738.675	1783.572	2672.299	1565.108	1970.192	1653.605	1577.142	1752.758	2006.993	1733.646
gra-miR167c-5p	4.485	3.753	5.554	3.925	4.582	3.586	5.093	5	6.695	4.597	4.031	5.596
lja-miR7540a-5p	1.106	0	0	0.775	1.25	1.041	0	0	1.953	0.369	1.022	0.651
mtr-miR2592bq-3p	0	0.45	0	1.084	0.972	1.003	0.642	0.592	0	0.15	1.02	0.411
mtr-miR2604-5p	1.044	2.102	1.599	1.033	0.625	0.463	0.505	1.645	0.669	1.582	0.707	0.94
mtr-miR2665-5p	2.335	4.054	2.777	2.169	2.083	2.584	1.927	1.711	3.068	3.055	2.279	2.235
osa-miR2873c-3p	3.502	6.231	5.049	3.047	2.222	3.278	4.267	4.737	0.948	4.927	2.849	3.317
osa-miR2873c-5p	69.121	83.926	92.475	59.695	48.529	61.622	59.92	110.139	58.801	81.841	56.615	76.287
osa-miR5337b-5p	1.72	0.751	2.44	2.014	1.458	1.581	1.193	0.395	3.905	1.637	1.684	1.831
vca-miR10202b-3p	1.659	0.601	1.262	0.568	1.527	0.887	1.606	1.579	0.446	1.174	0.994	1.21
vca-miR10207-5p	0.553	1.501	2.104	0.31	1.041	0.694	0.505	0.79	1.618	1.386	0.682	0.971
