# Supplementary material for: Identification of MicroRNAs in Taxillus chinensis (DC.) Danser Seeds under Cold Stress
Source: Biomed Res Int. 2021 May 30;2021:5585884. doi: 10.1155/2021/5585884 (PMC8188600; doi:10.1155/2021/5585884)
Supplement: Supplementary 3 — Supplementary Table S3: differentially expressed miRNAs in the loranthus seeds under cold stress. [file 5585884.f3.txt]

Supplementary Table S3. Differentially expressed miRNAs in the lroanthus seeds under cold stress.
miRNA	A1_vs_A0(logFC)	A1_vs_A0(FDR)	A1_vs_A0(Regulation)	A2_vs_A0(logFC)	A2_vs_A0(FDR)	A2_vs_A0(Regulation)	A2_vs_A1(logFC)	A2_vs_A1(FDR)	A2_vs_A1(Regulation)
aly-miR156a-5p	-1.49184204	0.08496047	DOWN	-0.623161469	0.616113088	NC	0.881184443	0.503704873	NC
aly-miR3440-3p	-1.550686519	0.0571346	DOWN	-1.828196279	0.107363166	NC	-0.305535418	1	NC
aly-miR3447-3p	4.82163885	0.018281129	NC	7.966524615	3.72E-13	UP	3.116272389	3.81E-07	UP
aly-miR390a-3p	1.146609752	0.018281129	UP	0.19487636	0.837129541	NC	-0.889052288	0.077379343	NC
aof-miR12166-3p	1.462390573	0.074884812	UP	1.154551247	0.270366869	NC	-0.230925667	0.830907803	NC
aof-miR160b-5p	1.269057501	0.043408431	UP	0.345641123	0.757363662	NC	-0.931848633	0.155465221	NC
ata-miR9776-5p	-2.432711399	0.000157335	DOWN	-0.975037784	0.149555591	NC	1.423298611	0.038778029	UP
ath-miR2934b-5p	-5.741697728	0.001005863	DOWN	-5.738199418	0.000674014	DOWN	0	1	NC
ath-miR3434-5p	5.535843679	0.001342736	NC	6.739106495	8.09E-07	UP	1.337221699	0.056160071	UP
ath-miR779.2-3p	-1.201536755	0.012805307	DOWN	-1.901964729	7.14E-05	DOWN	-0.625275506	0.263074001	NC
ath-miR859-3p	-6.434127672	3.48E-05	DOWN	-2.374883594	0.005794886	DOWN	4.133799408	0.11330149	NC
c46342_g1_i1_10468-5p	-2.056991229	0.000787192	DOWN	-0.129639177	0.914137995	NC	1.931325448	0.000936324	UP
c46342_g1_i1_10469-3p	-1.415308972	0.002218433	DOWN	1.542743112	0.001060202	UP	2.911709201	2.30E-10	UP
c47881_g3_i1_11517-3p	0	1	NC	6.427360779	6.60E-06	UP	6.600958313	2.46E-06	UP
c52186_g3_i1_16238-5p	-0.692833366	0.197420824	NC	0.27247429	0.754198097	NC	1.067153667	0.035812518	UP
c52663_g1_i2_17575-3p	1.140621573	0.01442152	UP	2.08668183	5.73E-06	UP	0.837425313	0.087290003	NC
c52663_g1_i2_17575-5p	0.581501065	0.252967244	NC	1.559985483	0.000885099	UP	0.846663032	0.083269401	NC
c52663_g1_i7_17584-3p	1.231988256	0.012930901	UP	1.736616736	0.000454022	UP	0.442641984	0.455270544	NC
c52663_g1_i7_17584-5p	0.181252669	0.86136383	NC	1.012433958	0.058009448	UP	0.758279905	0.149636047	NC
c53040_g1_i1_18058-5p	-6.024347867	0.000234201	NC	0.484868927	0.718907394	NC	6.668069313	1.39E-06	UP
c53051_g1_i1_18088-5p	0.288495689	0.817540063	NC	-1.88416836	0.013567863	DOWN	-2.132068563	0.001843896	DOWN
c53919_g1_i1_20439-3p	2.29598733	0.000787192	UP	-0.156007167	1	NC	-2.452024737	0.000125678	DOWN
c53919_g1_i1_20445-3p	2.383460183	0.0005631	UP	-0.156007167	1	NC	-2.542966962	6.99E-05	DOWN
c53949_g2_i2_20499-3p	1.631962251	0.007956178	UP	0.792846508	0.323656905	NC	-0.767411109	0.272612835	NC
c54067_g5_i1_20955-3p	1.45849608	0.148161547	NC	-4.393354246	0.085750315	NC	-6.006697784	7.66E-05	DOWN
c54730_g8_i1_23692-5p	-0.292007015	0.709732132	NC	-1.701339654	0.003260502	DOWN	-1.368604809	0.019967146	DOWN
c54975_g1_i3_25875-3p	1.641125603	0.067375248	UP	1.702760735	0.085750315	NC	0.124707911	1	NC
c55002_g1_i3_26147-5p	0.677094115	0.31009468	NC	-1.141791939	0.391110627	NC	-1.669276694	0.06198429	DOWN
c55254_g1_i2_28580-5p	-2.02696127	0.004776847	DOWN	-0.866085291	0.255511009	NC	1.179654207	0.255197251	NC
c55345_g4_i1_29371-3p	1.242418	0.017912295	UP	1.009889277	0.081429929	UP	-0.236788697	0.764199879	NC
c55525_g6_i1_31785-3p	0.583909484	0.397084363	NC	-5.809147455	0.00046451	DOWN	-6.436576181	3.55E-06	DOWN
c55568_g3_i2_32878-5p	-0.044894498	1	NC	1.022065157	0.11836941	NC	1.063224016	0.092914791	UP
c55866_g1_i1_36718-3p	5.477909787	0.001663825	NC	6.116139537	6.16E-05	UP	0.703511109	0.458016378	NC
c61065_g1_i1_39302-3p	-1.012976257	0.067375248	DOWN	-0.468878571	0.537805446	NC	0.556338429	0.404881699	NC
c61065_g1_i1_39302-5p	-1.140893164	0.023616506	DOWN	-0.643347955	0.271976399	NC	0.515046241	0.401917316	NC
c75856_g1_i1_41066-5p	1.02020952	0.036055089	UP	-0.225123735	0.806569924	NC	-1.162133716	0.016332484	DOWN
cca-miR6116-3p	-5.272468741	0.003167831	DOWN	-0.938164904	0.634433046	NC	4.365023883	0.073214782	NC
gma-miR1520o-3p	1.71289236	0.001437578	UP	-0.046814341	1	NC	-1.597496759	0.001939084	DOWN
gma-miR171b-5p	1.379276235	0.029109183	UP	-0.219291324	0.893982857	NC	-1.563491329	0.012868253	DOWN
gma-miR393b-3p	6.527409127	2.13E-05	UP	5.041184024	0.006412546	NC	-1.456981287	0.073214782	DOWN
gma-miR4404-3p	2.0146427	0.017912295	UP	-0.175226195	1	NC	-2.105915971	0.013828595	DOWN
gra-miR167c-3p	1.739144257	0.013374107	UP	-0.071281904	1	NC	-1.852722464	0.015529646	DOWN
gra-miR8766-3p	1.82587363	0.012930901	UP	1.376750856	0.11836941	NC	-0.462914648	0.606015249	NC
lja-miR11131-3p	1.026647707	0.122031873	NC	-1.217071447	0.311846779	NC	-2.282390214	0.001128824	DOWN
lja-miR7540a-5p	1.53313699	0.01442152	UP	0.763897998	0.444664086	NC	-0.66785717	0.38051038	NC
MIR10220	-1.136550112	0.018281129	DOWN	1.434411599	0.002906503	UP	2.534606703	6.67E-08	UP
MIR1099	-1.230344625	0.010644344	DOWN	0.42001076	0.537805446	NC	1.55099701	0.000819883	UP
MIR11088	-0.826038974	0.095818409	NC	1.014757931	0.046478402	UP	1.823897547	5.96E-05	UP
MIR1120	0.395690295	0.523801974	NC	-1.78734926	0.00064872	DOWN	-2.243211944	4.76E-06	DOWN
MIR11307	-0.898650957	0.062871894	NC	0.989652412	0.050684112	NC	1.82342613	4.44E-05	UP
MIR11405	-1.077638969	0.02099069	DOWN	0.356707213	0.619743807	NC	1.36555736	0.002189532	UP
MIR11426	-0.772559286	0.10707774	NC	0.824971597	0.10780191	NC	1.52341913	0.000680709	UP
MIR11437	-1.430120639	0.002209126	DOWN	0.60480295	0.271976399	NC	1.980601469	1.52E-05	UP
MIR11484	-1.361247979	0.003632415	DOWN	0.670571059	0.215929232	NC	1.941270912	2.10E-05	UP
MIR11576	-0.76885475	0.127919466	NC	0.975270781	0.059491618	NC	1.670190798	0.000307522	UP
MIR1169	0.168848791	0.841222761	NC	-0.780914954	0.129541147	NC	-1.006442058	0.039084688	DOWN
MIR1432	-1.066178024	0.0226841	DOWN	0.353862584	0.622575658	NC	1.373281686	0.002088203	UP
MIR1508	0.998213462	0.043408431	NC	1.217618388	0.015970882	UP	0.389609187	0.525995111	NC
MIR156r	-1.063959007	0.030267616	DOWN	-1.285583608	0.00867407	DOWN	0.03046883	1	NC
MIR157	-0.728731889	0.138040717	NC	-1.199596173	0.013997493	DOWN	-0.20280215	0.787651949	NC
MIR169_2	-0.414058131	0.465378749	NC	-1.183494018	0.014222667	DOWN	-0.692706616	0.172038675	NC
MIR1886	1.183260588	0.012614044	UP	1.041330115	0.038543002	UP	-0.155812745	0.830907803	NC
MIR2084	-0.888754507	0.066228977	NC	0.595184982	0.282404319	NC	1.402419136	0.001786218	UP
MIR2093	-1.017884068	0.034248654	DOWN	0.757494691	0.144344508	NC	1.731803284	0.000125678	UP
MIR2275	-0.980594566	0.043408431	NC	0.840776105	0.107149295	NC	1.726167487	0.000140325	UP
MIR2865	-6.31810945	9.11E-05	DOWN	-6.324311761	2.96E-05	DOWN	0	1	NC
MIR3437	-1.204020332	0.020467916	DOWN	0.952713914	0.076855572	NC	2.08891687	1.74E-05	UP
MIR3698	0.084593383	0.924334382	NC	-1.120951315	0.058009448	DOWN	-1.066662907	0.061405559	DOWN
MIR398	1.439173795	0.001742401	UP	2.203362485	1.36E-06	UP	0.815026673	0.097374465	NC
MIR398_2	2.114887787	0.000157335	UP	3.057287676	1.19E-09	UP	0.990871273	0.054018728	NC
MIR408	1.680982656	0.0005631	UP	3.506744948	2.01E-14	UP	1.889775066	2.38E-05	UP
MIR4228	-0.998583438	0.034248654	NC	0.247812848	0.760828806	NC	1.169902638	0.011850658	UP
MIR4352	0.543568348	0.408926127	NC	1.606663786	0.002906503	UP	1.145293321	0.03307037	UP
MIR4413	-1.358240732	0.003167831	DOWN	0.520593123	0.384056256	NC	1.835254869	4.02E-05	UP
MIR477	1.966294432	0.001437578	UP	1.552358363	0.026339613	UP	-0.373219603	0.646161913	NC
MIR5067	1.061651019	0.032452602	UP	1.28417695	0.010173888	UP	0.261595195	0.710037623	NC
MIR5179	1.791548766	0.001437578	UP	1.716848816	0.002906503	UP	-0.014243768	1	NC
MIR5202	-1.337411264	0.003632415	DOWN	0.219532963	0.805877025	NC	1.455963567	0.001139	UP
MIR530	-1.648992594	0.0005631	DOWN	0.006004763	1	NC	1.579487664	0.000466739	UP
MIR5813	0.807720141	0.092930172	NC	1.044755287	0.0371483	UP	0.303706162	0.641546097	NC
MIR5998	-0.851837143	0.073269005	NC	0.802169958	0.11836941	NC	1.584106037	0.000402322	UP
MIR6135	-0.971809821	0.042114768	NC	0.51537891	0.391110627	NC	1.43531841	0.00132883	UP
MIR6148	-1.058353889	0.023573057	DOWN	0.523307618	0.378765637	NC	1.469831097	0.00102997	UP
MIR6173	1.235896834	0.009031759	UP	0.129378	0.893982857	NC	-1.036849175	0.034052519	DOWN
MIR6300	0.930176439	0.049278058	NC	1.128864099	0.02015244	UP	0.172906619	0.81435799	NC
MIR7540	-0.859350457	0.071710569	NC	1.138907986	0.019423759	UP	1.928145081	1.74E-05	UP
MIR7733	-0.26924047	0.754388869	NC	-1.495949594	0.005164778	DOWN	-1.058464021	0.06198429	DOWN
MIR7756	-1.273943947	0.007104718	DOWN	0.448322882	0.492904633	NC	1.709834403	0.000165427	UP
MIR7803	-0.887990919	0.064004738	NC	0.171074621	0.844455851	NC	1.02102728	0.033654109	UP
MIR7805	0.967656412	0.043408431	NC	-0.125122925	0.893982857	NC	-1.054242343	0.029017648	DOWN
MIR7811	-1.190670356	0.053449379	DOWN	-0.589106732	0.453134239	NC	0.725277041	0.302482446	NC
MIR8010	-0.843497394	0.09555003	NC	0.828616281	0.11836941	NC	1.627641891	0.000462267	UP
MIR8036	-1.521012327	0.001402314	DOWN	0.420010855	0.537805446	NC	1.93954861	2.06E-05	UP
MIR8051	-0.845063154	0.081433161	NC	1.410788446	0.002906503	UP	2.153902129	2.76E-06	UP
MIR8671	-1.072637807	0.021836921	DOWN	0.237055245	0.774781605	NC	1.235160658	0.007068407	UP
MIR918	-0.735222784	0.138040717	NC	-1.458223443	0.002906503	DOWN	-0.76593488	0.14773906	NC
MIR946	-1.906771208	9.11E-05	DOWN	0.344733951	0.629059988	NC	2.421229558	1.10E-07	UP
MIR9552	1.204536464	0.009263255	UP	0.104173509	0.914137995	NC	-0.995691216	0.038778029	NC
MIR9760	-0.913129466	0.058218984	NC	1.060063353	0.035116567	UP	1.887555131	2.53E-05	UP
mtr-miR2592bq-3p	2.987034706	0.000183101	UP	1.694217991	0.072837724	NC	-1.2856843	0.061405559	DOWN
pab-miR3627j-3p	5.360771389	0.001663825	UP	0	1	NC	-5.379971209	0.001128824	DOWN
sly-miR10539-3p	0	1	NC	6.11429439	7.14E-05	UP	6.311782452	1.46E-05	UP
smo-miR1096-3p	-5.424384006	0.002218433	NC	0.116783451	1	NC	5.658895042	0.000549272	UP
zma-miR164d-5p	0.363476255	0.715863371	NC	-2.105038286	0.026993771	NC	-2.389344267	0.00262866	DOWN
