# Supplementary material for: Identification of MicroRNAs in Taxillus chinensis (DC.) Danser Seeds under Cold Stress
Source: Biomed Res Int. 2021 May 30;2021:5585884. doi: 10.1155/2021/5585884 (PMC8188600; doi:10.1155/2021/5585884)
Supplement: Supplementary 4 — Supplementary Table S4: target prediction for differential expressed miRNAs in the loranthus seeds under cold stress. [file 5585884.f4.txt]

Supplementary Table S4. Target prediction for differentiall expressed miRNAs in the loranthus seeds under cold stress.
miRNA	Target	psRobot_tar	TarHunterL	TargetFinder	GeneID	Description
MIR10220	c55504_g1_i1	+	+	-
MIR10220	c76472_g1_i1	+	+	-
MIR10220	c55504_g1_i6	+	+	-	gi|590574967|ref|XP_007012554.1|	Mitochondrial ferredoxin 2 [Theobroma cacao]
MIR10220	c33029_g2_i1	+	+	-
MIR10220	c87126_g1_i1	+	+	-
MIR1099	c46478_g1_i1	+	-	+	gi|702489505|ref|XP_010035425.1|	PREDICTED: glucose-6-phosphate 1-dehydrogenase, chloroplastic-like [Eucalyptus grandis]
MIR1099	c55538_g5_i1	+	+	-	gi|58036309|dbj|BAD88609.1|	RNA helicase [Phaseolus vulgaris]
MIR1099	c46478_g1_i2	+	-	+	gi|702489505|ref|XP_010035425.1|	PREDICTED: glucose-6-phosphate 1-dehydrogenase, chloroplastic-like [Eucalyptus grandis]
MIR1099	c46478_g1_i4	+	-	+	gi|702489505|ref|XP_010035425.1|	PREDICTED: glucose-6-phosphate 1-dehydrogenase, chloroplastic-like [Eucalyptus grandis]
MIR1099	c52224_g1_i2	+	+	-	gi|731407687|ref|XP_010656583.1|	PREDICTED: glycerophosphodiester phosphodiesterase GDPDL7 [Vitis vinifera]
MIR1099	c55538_g5_i2	+	+	-	gi|58036309|dbj|BAD88609.1|	RNA helicase [Phaseolus vulgaris]
MIR1099	c46478_g1_i3	+	-	+	gi|702489505|ref|XP_010035425.1|	PREDICTED: glucose-6-phosphate 1-dehydrogenase, chloroplastic-like [Eucalyptus grandis]
MIR1099	c52224_g1_i1	+	+	-	gi|731407687|ref|XP_010656583.1|	PREDICTED: glycerophosphodiester phosphodiesterase GDPDL7 [Vitis vinifera]
MIR1120	c52112_g2_i1	+	+	-
MIR11307	c47198_g2_i3	+	-	+	gi|743785214|ref|XP_011024553.1|	PREDICTED: protein OBERON 3-like [Populus euphratica]
MIR11307	c47198_g2_i2	+	-	+	gi|658045210|ref|XP_008358284.1|	PREDICTED: protein OBERON 3-like [Malus domestica]
MIR11307	c42562_g1_i1	-	+	+	gi|224006323|ref|XP_002292122.1|	trypsin-like serine protease [Thalassiosira pseudonana CCMP1335]
MIR11307	c47198_g2_i1	+	-	+	gi|802596936|ref|XP_012072368.1|	PREDICTED: protein OBERON 3 [Jatropha curcas]
MIR11405	c48308_g1_i1	-	+	+
MIR11405	c45705_g2_i1	+	+	+	gi|743898478|ref|XP_011042529.1|	PREDICTED: uncharacterized protein LOC105138194 isoform X1 [Populus euphratica]
MIR11405	c48308_g1_i5	-	+	+
MIR11405	c30437_g1_i1	+	+	+
MIR11405	c45705_g2_i2	+	+	+	gi|743898478|ref|XP_011042529.1|	PREDICTED: uncharacterized protein LOC105138194 isoform X1 [Populus euphratica]
MIR11405	c28623_g1_i1	+	-	+	gi|147802932|emb|CAN68477.1|	hypothetical protein VITISV_029627 [Vitis vinifera]
MIR11405	c39455_g1_i1	-	+	+	gi|225447498|ref|XP_002267417.1|	PREDICTED: long chain acyl-CoA synthetase 8 [Vitis vinifera]
MIR11405	c39455_g1_i2	-	+	+	gi|474402759|gb|EMS66181.1|	Long chain acyl-CoA synthetase 8 [Triticum urartu]
MIR11426	c47061_g2_i1	-	+	+	gi|703120799|ref|XP_010102181.1|	putative leucine-rich repeat receptor-like protein kinase [Morus notabilis]
MIR11437	c55538_g5_i2	+	+	-	gi|58036309|dbj|BAD88609.1|	RNA helicase [Phaseolus vulgaris]
MIR11437	c44824_g1_i1	-	+	+	gi|802707964|ref|XP_012084417.1|	PREDICTED: transcription initiation factor TFIID subunit 14b-like [Jatropha curcas]
MIR11437	c55538_g5_i1	+	+	-	gi|58036309|dbj|BAD88609.1|	RNA helicase [Phaseolus vulgaris]
MIR11437	c44824_g1_i4	-	+	+	gi|802707964|ref|XP_012084417.1|	PREDICTED: transcription initiation factor TFIID subunit 14b-like [Jatropha curcas]
MIR11437	c48650_g2_i3	-	+	+	gi|698557861|ref|XP_009771141.1|	PREDICTED: uncharacterized protein LOC104221718 [Nicotiana sylvestris]
MIR11437	c44824_g1_i2	-	+	+	gi|802707964|ref|XP_012084417.1|	PREDICTED: transcription initiation factor TFIID subunit 14b-like [Jatropha curcas]
MIR11437	c85081_g1_i1	+	+	-
MIR11484	c55538_g5_i1	+	+	-	gi|58036309|dbj|BAD88609.1|	RNA helicase [Phaseolus vulgaris]
MIR11484	c55538_g5_i2	+	+	-	gi|58036309|dbj|BAD88609.1|	RNA helicase [Phaseolus vulgaris]
MIR11576	c15196_g1_i1	+	+	+	gi|658008709|ref|XP_008339549.1|	PREDICTED: 10 kDa chaperonin-like [Malus domestica]
MIR11576	c52827_g6_i4	+	+	-	gi|225454595|ref|XP_002267912.1|	PREDICTED: uncharacterized protein LOC100240775 isoform X1 [Vitis vinifera]
MIR11576	c52827_g6_i2	+	+	-	gi|731422230|ref|XP_010662044.1|	PREDICTED: uncharacterized protein LOC100240775 isoform X2 [Vitis vinifera]
MIR11576	c52827_g6_i1	+	+	-	gi|225454595|ref|XP_002267912.1|	PREDICTED: uncharacterized protein LOC100240775 isoform X1 [Vitis vinifera]
MIR11576	c55108_g1_i4	+	+	-	gi|147862249|emb|CAN82584.1|	hypothetical protein VITISV_031018 [Vitis vinifera]
MIR11576	c33694_g1_i1	+	+	-	gi|568871343|ref|XP_006488848.1|	PREDICTED: ubiquitin-conjugating enzyme E2 32 [Citrus sinensis]
MIR11576	c42039_g1_i1	+	-	+
MIR11576	c48652_g1_i1	+	-	+	gi|697177385|ref|XP_009597650.1|	PREDICTED: probable quinone oxidoreductase [Nicotiana tomentosiformis]
MIR11576	c11432_g1_i1	+	+	+
MIR11576	c55108_g1_i1	+	+	-	gi|147841954|emb|CAN67512.1|	hypothetical protein VITISV_026954 [Vitis vinifera]
MIR11576	c52827_g6_i3	+	+	-	gi|731422230|ref|XP_010662044.1|	PREDICTED: uncharacterized protein LOC100240775 isoform X2 [Vitis vinifera]
MIR1169	c50390_g1_i2	+	+	-	gi|147772995|emb|CAN73822.1|	hypothetical protein VITISV_005135 [Vitis vinifera]
MIR1169	c50390_g1_i3	+	+	-	gi|225430247|ref|XP_002285050.1|	PREDICTED: adenine nucleotide transporter BT1, chloroplastic/mitochondrial [Vitis vinifera]
MIR1169	c50390_g1_i1	+	+	-	gi|147772995|emb|CAN73822.1|	hypothetical protein VITISV_005135 [Vitis vinifera]
MIR1432	c55538_g5_i2	+	+	-	gi|58036309|dbj|BAD88609.1|	RNA helicase [Phaseolus vulgaris]
MIR1432	c55212_g1_i1	+	+	-	gi|802635132|ref|XP_012078191.1|	PREDICTED: uncharacterized protein LOC105638905 isoform X2 [Jatropha curcas]
MIR1432	c36121_g1_i1	+	+	+	gi|641856685|gb|KDO75451.1|	hypothetical protein CISIN_1g039587mg [Citrus sinensis]
MIR1432	c55538_g5_i1	+	+	-	gi|58036309|dbj|BAD88609.1|	RNA helicase [Phaseolus vulgaris]
MIR1432	c36291_g2_i1	-	+	+	gi|296082940|emb|CBI22241.3|	unnamed protein product [Vitis vinifera]
MIR1432	c55212_g1_i2	+	+	-	gi|802635132|ref|XP_012078191.1|	PREDICTED: uncharacterized protein LOC105638905 isoform X2 [Jatropha curcas]
MIR1432	c83195_g1_i1	+	+	-	gi|672165835|ref|XP_008802834.1|	PREDICTED: 40S ribosomal protein S15-like [Phoenix dactylifera]
MIR1508	c54596_g3_i1	+	+	-
MIR1508	c54625_g2_i4	+	+	-
MIR1508	c54596_g1_i1	+	+	-
MIR1508	c41839_g2_i1	-	+	+
MIR156r	c92464_g1_i1	+	+	-
MIR156r	c52592_g1_i3	+	+	-	gi|802718753|ref|XP_012085347.1|	PREDICTED: U4/U6 small nuclear ribonucleoprotein Prp31 [Jatropha curcas]
MIR156r	c52592_g1_i1	+	+	-	gi|802718753|ref|XP_012085347.1|	PREDICTED: U4/U6 small nuclear ribonucleoprotein Prp31 [Jatropha curcas]
MIR156r	c84765_g1_i1	+	+	-	gi|1012223405|ref|XP_015936368.1|	PREDICTED: uncharacterized mitochondrial protein AtMg00810-like [Arachis duranensis]
MIR157	c3354_g1_i1	+	+	+
MIR157	c27450_g1_i1	-	+	+
MIR157	c92464_g1_i1	+	+	-
MIR157	c47633_g1_i2	+	+	+
MIR157	c47633_g1_i1	+	+	+
MIR169_2	c43884_g1_i1	+	+	+
MIR169_2	c43884_g1_i3	+	+	+
MIR169_2	c43884_g1_i5	+	+	+
MIR169_2	c43884_g1_i2	+	+	+
MIR169_2	c38475_g2_i1	-	+	+
MIR1886	c55507_g2_i9	+	+	-	gi|297743983|emb|CBI36953.3|	unnamed protein product [Vitis vinifera]
MIR1886	c42962_g1_i1	+	+	+	gi|590565138|ref|XP_007009864.1|	Zinc finger (C3HC4-type RING finger) family protein [Theobroma cacao]
MIR1886	c43365_g1_i1	+	+	+
MIR1886	c32968_g1_i2	+	+	+
MIR1886	c32968_g1_i1	+	+	+
MIR1886	c55724_g4_i3	+	+	-	gi|590623319|ref|XP_007025290.1|	HSF domain class transcription factor [Theobroma cacao]
MIR1886	c55724_g4_i1	+	+	-	gi|590623319|ref|XP_007025290.1|	HSF domain class transcription factor [Theobroma cacao]
MIR1886	c55724_g4_i7	+	+	-	gi|590623319|ref|XP_007025290.1|	HSF domain class transcription factor [Theobroma cacao]
MIR1886	c84662_g1_i1	+	+	-
MIR1886	c55724_g4_i5	+	+	-	gi|590623319|ref|XP_007025290.1|	HSF domain class transcription factor [Theobroma cacao]
MIR1886	c55724_g4_i6	+	+	-	gi|590623319|ref|XP_007025290.1|	HSF domain class transcription factor [Theobroma cacao]
MIR1886	c87873_g1_i1	+	+	-
MIR1886	c18127_g1_i2	+	+	+	gi|302847058|ref|XP_002955064.1|	hypothetical protein VOLCADRAFT_85581 [Volvox carteri f. nagariensis]
MIR1886	c82012_g1_i1	+	+	-	gi|694453329|ref|XP_009351409.1|	PREDICTED: septin-2-like, partial [Pyrus x bretschneideri]
MIR1886	c18127_g1_i1	+	+	+	gi|302847058|ref|XP_002955064.1|	hypothetical protein VOLCADRAFT_85581 [Volvox carteri f. nagariensis]
MIR1886	c46310_g1_i2	+	+	-	gi|1009137364|ref|XP_015886013.1|	PREDICTED: rho GTPase-activating protein REN1 [Ziziphus jujuba]
MIR1886	c54840_g2_i11	+	+	-
MIR1886	c22297_g1_i1	-	+	+
MIR1886	c22297_g1_i2	-	+	+
MIR1886	c8001_g1_i1	+	+	+
MIR1886	c42546_g1_i1	+	-	+	gi|720075849|ref|XP_010279444.1|	PREDICTED: proline-rich protein PRCC [Nelumbo nucifera]
MIR1886	c22039_g1_i1	+	+	+
MIR1886	c40273_g1_i1	+	+	+	gi|802640262|ref|XP_012078729.1|	PREDICTED: acyl-protein thioesterase 2 isoform X4 [Jatropha curcas]
MIR1886	c54840_g2_i10	+	+	-
MIR1886	c82981_g1_i1	+	+	-
MIR1886	c54133_g1_i7	+	+	-	gi|643710401|gb|KDP24581.1|	hypothetical protein JCGZ_26530 [Jatropha curcas]
MIR1886	c55724_g4_i2	+	+	-	gi|590623319|ref|XP_007025290.1|	HSF domain class transcription factor [Theobroma cacao]
MIR2084	c51053_g2_i2	+	+	-	gi|731402550|ref|XP_010654710.1|	PREDICTED: E3 ubiquitin-protein ligase At1g63170 [Vitis vinifera]
MIR2084	c45460_g1_i1	+	+	+	gi|731388152|ref|XP_010649503.1|	PREDICTED: uncharacterized protein LOC104879203 [Vitis vinifera]
MIR2084	c45620_g1_i1	-	+	+	gi|302143843|emb|CBI22704.3|	unnamed protein product [Vitis vinifera]
MIR2084	c25995_g1_i1	+	+	+
MIR2084	c45487_g1_i4	+	-	+	gi|297736978|emb|CBI26179.3|	unnamed protein product [Vitis vinifera]
MIR2084	c45620_g1_i2	-	+	+	gi|302143843|emb|CBI22704.3|	unnamed protein product [Vitis vinifera]
MIR2084	c45487_g1_i3	+	-	+	gi|297736978|emb|CBI26179.3|	unnamed protein product [Vitis vinifera]
MIR2084	c36329_g1_i1	-	+	+
MIR2084	c25995_g1_i2	+	+	+
MIR2084	c36329_g1_i2	-	+	+
MIR2084	c49392_g1_i1	+	+	-	gi|731400928|ref|XP_010654106.1|	PREDICTED: pentatricopeptide repeat-containing protein At2g33760-like [Vitis vinifera]
MIR2084	c60262_g1_i1	+	+	-
MIR2084	c46388_g1_i1	-	+	+	gi|225444177|ref|XP_002269170.1|	PREDICTED: probable WRKY transcription factor 14 [Vitis vinifera]
MIR2084	c47445_g1_i3	+	+	+	gi|861263925|gb|AKO82459.1|	calcium-dependent protein kinase 11 [Vitis pseudoreticulata]
MIR2084	c43130_g1_i1	+	+	-	gi|223539106|gb|EEF40702.1|	transcription factor, putative [Ricinus communis]
MIR2084	c47445_g1_i5	+	+	+	gi|525313737|ref|NP_001266123.1|	calcium-dependent protein kinase 32-like [Cicer arietinum]
MIR2084	c47445_g1_i1	+	+	+	gi|525313737|ref|NP_001266123.1|	calcium-dependent protein kinase 32-like [Cicer arietinum]
MIR2084	c45487_g1_i5	+	-	+	gi|297736978|emb|CBI26179.3|	unnamed protein product [Vitis vinifera]
MIR2084	c45487_g1_i2	+	-	+	gi|571467861|ref|XP_006584061.1|	PREDICTED: glycine-rich RNA-binding protein 4, mitochondrial-like [Glycine max]
MIR2093	c18164_g1_i1	+	+	+
MIR2093	c32554_g3_i1	+	+	+	gi|359491386|ref|XP_002273412.2|	PREDICTED: LOW QUALITY PROTEIN: WD repeat and HMG-box DNA-binding protein 1 [Vitis vinifera]
MIR2093	c16682_g1_i1	-	+	+	gi|1012341382|gb|KYP52586.1|	Retrovirus-related Pol polyprotein from transposon TNT 1-94 [Cajanus cajan]
MIR2093	c7371_g1_i1	+	+	+
MIR2093	c53390_g1_i2	+	+	-	gi|641838245|gb|KDO57190.1|	hypothetical protein CISIN_1g023783mg [Citrus sinensis]
MIR2093	c51945_g1_i1	+	+	-	gi|225460805|ref|XP_002276757.1|	PREDICTED: glycerophosphodiester phosphodiesterase GDPDL4 [Vitis vinifera]
MIR2093	c51833_g2_i2	+	+	-	gi|731369237|ref|XP_010651334.1|	PREDICTED: two-component response regulator ARR1 isoform X2 [Vitis vinifera]
MIR2093	c16470_g1_i1	+	+	+
MIR2093	c60756_g1_i1	+	+	-
MIR2093	c32722_g1_i1	+	-	+	gi|313184298|emb|CBL94163.1|	putative RNA-directed DNA polymerase (Reverse transcriptase) [Malus domestica]
MIR2093	c53390_g1_i3	+	+	-	gi|641838245|gb|KDO57190.1|	hypothetical protein CISIN_1g023783mg [Citrus sinensis]
MIR2093	c53390_g1_i1	+	+	-	gi|641838245|gb|KDO57190.1|	hypothetical protein CISIN_1g023783mg [Citrus sinensis]
MIR2093	c47915_g4_i1	+	+	-	gi|870850262|gb|KMT02384.1|	hypothetical protein BVRB_9g204970 [Beta vulgaris subsp. vulgaris]
MIR2093	c17464_g1_i1	-	+	+
MIR2275	c31632_g1_i1	+	+	+
MIR2275	c46007_g1_i2	+	+	+	gi|568838934|ref|XP_006473453.1|	PREDICTED: uncharacterized protein LOC102621178 isoform X2 [Citrus sinensis]
MIR2275	c46007_g1_i1	+	+	+	gi|568838934|ref|XP_006473453.1|	PREDICTED: uncharacterized protein LOC102621178 isoform X2 [Citrus sinensis]
MIR2275	c55024_g3_i1	+	+	-	gi|731428277|ref|XP_010664285.1|	PREDICTED: centromere-associated protein E [Vitis vinifera]
MIR2275	c46007_g1_i3	+	+	+	gi|568838934|ref|XP_006473453.1|	PREDICTED: uncharacterized protein LOC102621178 isoform X2 [Citrus sinensis]
MIR2275	c55024_g3_i2	+	+	-	gi|731428277|ref|XP_010664285.1|	PREDICTED: centromere-associated protein E [Vitis vinifera]
MIR2275	c55024_g3_i3	+	+	-	gi|731428277|ref|XP_010664285.1|	PREDICTED: centromere-associated protein E [Vitis vinifera]
MIR2275	c46007_g1_i4	+	+	+	gi|922383759|ref|XP_013462100.1|	metalloendopeptidase/zinc ion-binding protein [Medicago truncatula]
MIR2865	c53348_g7_i1	+	+	-	gi|702434290|ref|XP_010069616.1|	PREDICTED: pentatricopeptide repeat-containing protein At3g25210, mitochondrial [Eucalyptus grandis]
MIR3437	c55538_g5_i2	+	+	-	gi|58036309|dbj|BAD88609.1|	RNA helicase [Phaseolus vulgaris]
MIR3437	c46478_g1_i3	+	-	+	gi|702489505|ref|XP_010035425.1|	PREDICTED: glucose-6-phosphate 1-dehydrogenase, chloroplastic-like [Eucalyptus grandis]
MIR3437	c46478_g1_i1	+	-	+	gi|702489505|ref|XP_010035425.1|	PREDICTED: glucose-6-phosphate 1-dehydrogenase, chloroplastic-like [Eucalyptus grandis]
MIR3437	c55538_g5_i1	+	+	-	gi|58036309|dbj|BAD88609.1|	RNA helicase [Phaseolus vulgaris]
MIR3437	c46478_g1_i2	+	-	+	gi|702489505|ref|XP_010035425.1|	PREDICTED: glucose-6-phosphate 1-dehydrogenase, chloroplastic-like [Eucalyptus grandis]
MIR3437	c46478_g1_i4	+	-	+	gi|702489505|ref|XP_010035425.1|	PREDICTED: glucose-6-phosphate 1-dehydrogenase, chloroplastic-like [Eucalyptus grandis]
MIR3698	c50121_g1_i1	+	+	-	gi|848910295|ref|XP_012853783.1|	PREDICTED: uncharacterized protein LOC105973307 [Erythranthe guttata]
MIR398	c45066_g1_i1	+	+	+	gi|596126426|ref|XP_007221951.1|	hypothetical protein PRUPE_ppa001710mg [Prunus persica]
MIR398_2	c45066_g1_i1	+	-	+	gi|596126426|ref|XP_007221951.1|	hypothetical protein PRUPE_ppa001710mg [Prunus persica]
MIR408	c9593_g1_i1	+	+	+
MIR4228	c55538_g5_i1	+	+	-	gi|58036309|dbj|BAD88609.1|	RNA helicase [Phaseolus vulgaris]
MIR4228	c31206_g2_i1	+	+	+
MIR4228	c55538_g5_i2	+	+	-	gi|58036309|dbj|BAD88609.1|	RNA helicase [Phaseolus vulgaris]
MIR4228	c496_g1_i1	+	-	+	gi|225452428|ref|XP_002277200.1|	PREDICTED: probable monodehydroascorbate reductase, cytoplasmic isoform 2 [Vitis vinifera]
MIR4228	c67980_g1_i1	+	+	-	gi|848871141|ref|XP_012836150.1|	PREDICTED: uncharacterized protein LOC105956795 [Erythranthe guttata]
MIR4228	c30967_g2_i1	-	+	+
MIR4228	c43520_g1_i1	-	+	+	gi|747081471|ref|XP_011088008.1|	PREDICTED: soluble inorganic pyrophosphatase 1, chloroplastic-like [Sesamum indicum]
MIR4228	c47878_g1_i2	-	+	+	gi|802605128|ref|XP_012073622.1|	PREDICTED: F-box/kelch-repeat protein At5g42360-like [Jatropha curcas]
MIR4228	c8211_g1_i1	+	+	-	gi|658022688|ref|XP_008346752.1|	PREDICTED: senescence-associated carboxylesterase 101-like [Malus domestica]
MIR4228	c47878_g1_i1	-	+	+	gi|802605128|ref|XP_012073622.1|	PREDICTED: F-box/kelch-repeat protein At5g42360-like [Jatropha curcas]
MIR4228	c8653_g1_i1	-	+	+
MIR4228	c45460_g1_i1	+	-	+	gi|731388152|ref|XP_010649503.1|	PREDICTED: uncharacterized protein LOC104879203 [Vitis vinifera]
MIR477	c55606_g3_i3	+	+	-	gi|596287485|ref|XP_007225782.1|	hypothetical protein PRUPE_ppa003820mg [Prunus persica]
MIR477	c55606_g3_i5	+	+	-	gi|596287485|ref|XP_007225782.1|	hypothetical protein PRUPE_ppa003820mg [Prunus persica]
MIR477	c55606_g3_i6	+	+	-	gi|225424643|ref|XP_002285504.1|	PREDICTED: uncharacterized protein LOC100242447 [Vitis vinifera]
MIR477	c50760_g1_i1	+	+	-	gi|764587046|ref|XP_011464729.1|	PREDICTED: ribosomal RNA processing protein 1 homolog [Fragaria vesca subsp. vesca]
MIR477	c55606_g3_i1	+	+	-	gi|225424643|ref|XP_002285504.1|	PREDICTED: uncharacterized protein LOC100242447 [Vitis vinifera]
MIR5067	c50764_g1_i3	+	+	-	gi|728824356|gb|KHG05737.1|	Auxin-responsive IAA13 -like protein [Gossypium arboreum]
MIR5067	c49937_g1_i3	+	+	-	gi|1009108447|ref|XP_015884770.1|	PREDICTED: tobamovirus multiplication protein 1 [Ziziphus jujuba]
MIR5067	c49937_g1_i2	+	+	-	gi|1009108447|ref|XP_015884770.1|	PREDICTED: tobamovirus multiplication protein 1 [Ziziphus jujuba]
MIR5067	c41141_g1_i3	+	+	+
MIR5067	c41141_g1_i2	+	+	+
MIR5067	c50764_g1_i1	+	+	-	gi|596186882|ref|XP_007223345.1|	hypothetical protein PRUPE_ppa009545mg [Prunus persica]
MIR5067	c55123_g1_i6	+	+	-
MIR5179	c8919_g1_i1	-	+	+	gi|541135573|gb|AGV22116.1|	S-adenosylmethionine synthetase 3 [Betula luminifera]
MIR5179	c44541_g1_i1	-	+	+	gi|590585596|ref|XP_007015477.1|	Thioesterase superfamily protein isoform 1 [Theobroma cacao]
MIR5179	c44541_g1_i3	-	+	+	gi|731392521|ref|XP_010651125.1|	PREDICTED: hydroxyacyl-thioester dehydratase type 2, mitochondrial [Vitis vinifera]
MIR5202	c45368_g1_i1	-	+	+	gi|731412632|ref|XP_010658434.1|	PREDICTED: protein IQ-DOMAIN 1 [Vitis vinifera]
MIR5202	c48115_g1_i1	-	+	+	gi|255539232|ref|XP_002510681.1|	PREDICTED: probable serine/threonine-protein kinase NAK [Ricinus communis]
MIR530	c51594_g2_i1	+	+	-	gi|823151632|ref|XP_012475643.1|	PREDICTED: uncharacterized protein At1g32220, chloroplastic [Gossypium raimondii]
MIR530	c48318_g1_i1	-	+	+	gi|657995053|ref|XP_008389844.1|	PREDICTED: 60S ribosomal protein L17-2 [Malus domestica]
MIR530	c50961_g4_i3	+	+	-	gi|802538246|ref|XP_012067430.1|	PREDICTED: phosphoinositide phospholipase C 2 [Jatropha curcas]
MIR530	c44837_g1_i1	+	+	+	gi|720026779|ref|XP_010264362.1|	PREDICTED: cell number regulator 6-like [Nelumbo nucifera]
MIR530	c45034_g1_i1	+	+	+
MIR530	c47772_g1_i1	+	+	+	gi|225441120|ref|XP_002265216.1|	PREDICTED: UDP-glycosyltransferase 73C2 isoform X1 [Vitis vinifera]
MIR530	c18947_g1_i1	+	-	+	gi|697132371|ref|XP_009620233.1|	PREDICTED: KH domain-containing protein At5g56140 isoform X2 [Nicotiana tomentosiformis]
MIR530	c48318_g1_i2	-	+	+	gi|657995053|ref|XP_008389844.1|	PREDICTED: 60S ribosomal protein L17-2 [Malus domestica]
MIR530	c18947_g1_i2	+	-	+	gi|595826922|ref|XP_007205649.1|	hypothetical protein PRUPE_ppa009341mg [Prunus persica]
MIR530	c53343_g1_i3	+	+	-	gi|731392637|ref|XP_010651163.1|	PREDICTED: homeobox-leucine zipper protein REVOLUTA [Vitis vinifera]
MIR530	c54416_g3_i7	+	+	-
MIR530	c50961_g4_i5	+	+	-	gi|763800621|gb|KJB67576.1|	hypothetical protein B456_010G197900 [Gossypium raimondii]
MIR530	c50961_g4_i2	+	+	-	gi|802538246|ref|XP_012067430.1|	PREDICTED: phosphoinositide phospholipase C 2 [Jatropha curcas]
MIR530	c50961_g4_i4	+	+	-	gi|802538246|ref|XP_012067430.1|	PREDICTED: phosphoinositide phospholipase C 2 [Jatropha curcas]
MIR5813	c46964_g1_i1	+	+	-	gi|297742513|emb|CBI34662.3|	unnamed protein product [Vitis vinifera]
MIR5813	c46754_g2_i2	+	+	+	gi|731393820|ref|XP_010651609.1|	PREDICTED: protein FAR1-RELATED SEQUENCE 3 isoform X2 [Vitis vinifera]
MIR5813	c39470_g2_i2	+	+	+	gi|698826491|ref|XP_009846274.1|	hypothetical protein H257_18840, partial [Aphanomyces astaci]
MIR5813	c39470_g2_i1	+	+	+	gi|253759269|ref|XP_002488918.1|	hypothetical protein SORBIDRAFT_1836s002010 [Sorghum bicolor]
MIR5813	c44920_g1_i1	+	+	+	gi|947068961|gb|KRH17852.1|	hypothetical protein GLYMA_13G021700, partial [Glycine max]
MIR5813	c55579_g1_i1	+	+	-	gi|590708024|ref|XP_007048161.1|	Uncharacterized protein isoform 1 [Theobroma cacao]
MIR5813	c55579_g1_i4	+	+	-	gi|659079189|ref|XP_008440123.1|	PREDICTED: uncharacterized protein LOC103484681 [Cucumis melo]
MIR5813	c46754_g2_i1	+	+	+	gi|731393820|ref|XP_010651609.1|	PREDICTED: protein FAR1-RELATED SEQUENCE 3 isoform X2 [Vitis vinifera]
MIR5998	c42357_g1_i1	+	+	+	gi|719988997|ref|XP_010252513.1|	PREDICTED: serine/threonine protein phosphatase 2A 59 kDa regulatory subunit B' gamma isoform-like [Nelumbo nucifera]
MIR5998	c20990_g1_i1	+	+	+
MIR5998	c53507_g5_i1	+	+	-	gi|147838854|emb|CAN63534.1|	hypothetical protein VITISV_001206 [Vitis vinifera]
MIR5998	c38479_g1_i1	+	+	-
MIR5998	c46997_g1_i1	-	+	+
MIR5998	c38479_g1_i2	+	+	-
MIR5998	c44109_g3_i1	-	+	+	gi|567907327|ref|XP_006445977.1|	hypothetical protein CICLE_v10015261mg [Citrus clementina]
MIR5998	c45404_g1_i3	-	+	+
MIR5998	c45404_g1_i1	-	+	+
MIR5998	c56218_g1_i1	+	+	-
MIR5998	c53055_g1_i1	+	+	-	gi|720045267|ref|XP_010270153.1|	PREDICTED: N-acetyltransferase 9-like protein isoform X1 [Nelumbo nucifera]
MIR5998	c53507_g5_i2	+	+	-	gi|396582343|gb|AFN88207.1|	integrase core domain containing protein [Phaseolus vulgaris]
MIR5998	c94145_g1_i1	+	+	-
MIR5998	c53055_g1_i6	+	+	-	gi|659124333|ref|XP_008462102.1|	PREDICTED: N-acetyltransferase 9-like protein [Cucumis melo]
MIR5998	c47135_g3_i1	-	+	+
MIR5998	c2197_g1_i1	-	+	+
MIR5998	c19321_g1_i1	+	-	+
MIR5998	c53507_g5_i4	+	+	-	gi|1012352276|gb|KYP63464.1|	Retrovirus-related Pol polyprotein from transposon TNT 1-94 [Cajanus cajan]
MIR5998	c53507_g5_i5	+	+	-	gi|396582343|gb|AFN88207.1|	integrase core domain containing protein [Phaseolus vulgaris]
MIR5998	c26716_g1_i2	-	+	+
MIR5998	c53507_g5_i3	+	+	-	gi|163955688|gb|ABY49842.1|	hypothetical protein [Vitis hybrid cultivar]
MIR5998	c49821_g1_i1	+	+	-
MIR5998	c93902_g1_i1	+	+	-
MIR5998	c22309_g1_i1	+	-	+
MIR5998	c53742_g12_i2	+	+	-
MIR5998	c45808_g4_i1	+	+	-	gi|702293421|ref|XP_010047674.1|	PREDICTED: probable 3-hydroxyisobutyrate dehydrogenase-like 1, mitochondrial [Eucalyptus grandis]
MIR5998	c55625_g3_i4	+	+	-	gi|657986154|ref|XP_008385197.1|	PREDICTED: receptor-like protein kinase HERK 1 [Malus domestica]
MIR5998	c50051_g1_i1	+	+	-	gi|698514846|ref|XP_009802290.1|	PREDICTED: mitogen-activated protein kinase kinase kinase NPK1-like [Nicotiana sylvestris]
MIR5998	c52633_g2_i3	+	+	-	gi|225431489|ref|XP_002274730.1|	PREDICTED: ATP-dependent zinc metalloprotease FtsH [Vitis vinifera]
MIR5998	c14973_g1_i1	-	+	+
MIR5998	c75665_g1_i1	+	+	-
MIR5998	c55625_g3_i3	+	+	-	gi|657986154|ref|XP_008385197.1|	PREDICTED: receptor-like protein kinase HERK 1 [Malus domestica]
MIR5998	c33069_g1_i1	+	-	+
MIR5998	c37769_g1_i2	-	+	+	gi|661884345|emb|CDP12262.1|	unnamed protein product [Coffea canephora]
MIR5998	c46289_g2_i1	-	+	+
MIR5998	c70814_g1_i1	+	+	-
MIR5998	c45404_g1_i2	-	+	+
MIR5998	c26716_g1_i1	-	+	+
MIR5998	c23994_g1_i1	+	+	+	gi|697094310|ref|XP_009605667.1|	PREDICTED: uncharacterized protein LOC104100193 [Nicotiana tomentosiformis]
MIR6135	c47742_g1_i2	+	+	-	gi|965668718|dbj|BAT83325.1|	hypothetical protein VIGAN_04045600 [Vigna angularis var. angularis]
MIR6135	c52592_g2_i1	+	+	-
MIR6135	c46881_g1_i2	+	+	+	gi|225425850|ref|XP_002265789.1|	PREDICTED: DNA polymerase alpha subunit B [Vitis vinifera]
MIR6135	c53065_g1_i9	+	+	-	gi|645256861|ref|XP_008234145.1|	PREDICTED: SET and MYND domain-containing protein 4 [Prunus mume]
MIR6135	c46881_g1_i3	+	+	+	gi|225425850|ref|XP_002265789.1|	PREDICTED: DNA polymerase alpha subunit B [Vitis vinifera]
MIR6135	c77587_g1_i1	+	+	-
MIR6135	c47742_g1_i1	+	+	-	gi|734309392|gb|KHM99433.1|	Putative WRKY transcription factor 3 [Glycine soja]
MIR6135	c46881_g1_i1	+	+	+	gi|225425850|ref|XP_002265789.1|	PREDICTED: DNA polymerase alpha subunit B [Vitis vinifera]
MIR6135	c46881_g1_i5	+	+	+	gi|225425850|ref|XP_002265789.1|	PREDICTED: DNA polymerase alpha subunit B [Vitis vinifera]
MIR6135	c10624_g1_i1	+	-	+
MIR6148	c55538_g5_i1	+	+	-	gi|58036309|dbj|BAD88609.1|	RNA helicase [Phaseolus vulgaris]
MIR6148	c55538_g5_i2	+	+	-	gi|58036309|dbj|BAD88609.1|	RNA helicase [Phaseolus vulgaris]
MIR6173	c39491_g3_i1	+	+	+	gi|527209896|gb|EPS74505.1|	hypothetical protein M569_00222, partial [Genlisea aurea]
MIR6300	c54243_g1_i2	+	+	-	gi|764506981|ref|XP_011470644.1|	PREDICTED: uncharacterized methyltransferase At2g41040, chloroplastic-like isoform X2 [Fragaria vesca subsp. vesca]
MIR6300	c28999_g1_i1	+	+	-
MIR6300	c52815_g1_i1	+	+	-
MIR6300	c47262_g1_i2	+	+	+	gi|359488775|ref|XP_002271722.2|	PREDICTED: probable methyltransferase PMT9 [Vitis vinifera]
MIR6300	c47262_g1_i4	+	+	+	gi|641829921|gb|KDO49025.1|	hypothetical protein CISIN_1g007165mg [Citrus sinensis]
MIR6300	c47909_g2_i1	+	+	+	gi|1021507708|ref|XP_016197188.1|	PREDICTED: UDP-glucuronate 4-epimerase 6 isoform X2 [Arachis ipaensis]
MIR6300	c55496_g1_i19	+	+	-	gi|1009109075|ref|XP_015888112.1|	PREDICTED: calmodulin-binding protein 60 B-like [Ziziphus jujuba]
MIR6300	c47262_g1_i3	+	+	+	gi|359488775|ref|XP_002271722.2|	PREDICTED: probable methyltransferase PMT9 [Vitis vinifera]
MIR6300	c90739_g1_i1	+	+	-
MIR6300	c6771_g1_i1	-	+	+
MIR6300	c7889_g1_i1	+	-	+
MIR6300	c37613_g1_i1	-	+	+	gi|702471983|ref|XP_010030977.1|	PREDICTED: heat shock cognate 70 kDa protein 2 [Eucalyptus grandis]
MIR6300	c34375_g1_i1	+	+	+	gi|731389083|ref|XP_010649861.1|	PREDICTED: uncharacterized protein LOC104879247 [Vitis vinifera]
MIR6300	c44832_g1_i1	+	+	+
MIR6300	c41851_g1_i1	+	+	+
MIR6300	c38302_g1_i1	-	+	+
MIR6300	c36455_g1_i1	+	+	+	gi|596279181|ref|XP_007225217.1|	hypothetical protein PRUPE_ppa001940mg [Prunus persica]
MIR6300	c55824_g5_i1	+	+	-	gi|147784540|emb|CAN68252.1|	hypothetical protein VITISV_043921 [Vitis vinifera]
MIR6300	c5483_g1_i1	-	+	+
MIR6300	c36455_g1_i2	+	+	+	gi|596279181|ref|XP_007225217.1|	hypothetical protein PRUPE_ppa001940mg [Prunus persica]
MIR6300	c47262_g1_i5	+	+	+	gi|359488775|ref|XP_002271722.2|	PREDICTED: probable methyltransferase PMT9 [Vitis vinifera]
MIR6300	c81113_g1_i1	+	+	-	gi|388502180|gb|AFK39156.1|	unknown [Lotus japonicus]
MIR7540	c55538_g5_i1	+	+	-	gi|58036309|dbj|BAD88609.1|	RNA helicase [Phaseolus vulgaris]
MIR7540	c55538_g5_i2	+	+	-	gi|58036309|dbj|BAD88609.1|	RNA helicase [Phaseolus vulgaris]
MIR7540	c20158_g1_i1	+	+	+
MIR7540	c34745_g1_i1	+	+	+
MIR7540	c32183_g1_i1	-	+	+	gi|902203340|gb|KNA14521.1|	hypothetical protein SOVF_106650 isoform B [Spinacia oleracea]
MIR7733	c89958_g1_i1	+	+	-
MIR7733	c50983_g3_i1	+	+	-
MIR7733	c20649_g1_i1	+	+	+
MIR7733	c50983_g3_i2	+	+	-
MIR7756	c31571_g1_i1	+	+	+
MIR7756	c10608_g1_i1	+	+	+	gi|289552247|gb|ADD10719.1|	acetyl-CoA C-acetyltransferase protein [Camellia oleifera]
MIR7803	c53782_g2_i2	+	+	-	gi|359493878|ref|XP_002281921.2|	PREDICTED: uncharacterized protein LOC100253761 [Vitis vinifera]
MIR7803	c29585_g1_i2	+	+	+	gi|1009148918|ref|XP_015892197.1|	PREDICTED: uncharacterized protein LOC107426512 [Ziziphus jujuba]
MIR7803	c54160_g4_i5	+	+	-	gi|1009153209|ref|XP_015894514.1|	PREDICTED: GDSL esterase/lipase At3g48460-like [Ziziphus jujuba]
MIR7803	c29585_g1_i1	+	+	+	gi|1009148918|ref|XP_015892197.1|	PREDICTED: uncharacterized protein LOC107426512 [Ziziphus jujuba]
MIR7803	c54160_g4_i3	+	+	-	gi|1009153209|ref|XP_015894514.1|	PREDICTED: GDSL esterase/lipase At3g48460-like [Ziziphus jujuba]
MIR7803	c53782_g2_i3	+	+	-	gi|359493878|ref|XP_002281921.2|	PREDICTED: uncharacterized protein LOC100253761 [Vitis vinifera]
MIR7803	c46084_g1_i2	+	+	-
MIR7803	c55538_g5_i1	+	+	-	gi|58036309|dbj|BAD88609.1|	RNA helicase [Phaseolus vulgaris]
MIR7803	c54160_g4_i1	+	+	-	gi|1009153209|ref|XP_015894514.1|	PREDICTED: GDSL esterase/lipase At3g48460-like [Ziziphus jujuba]
MIR7803	c53782_g2_i1	+	+	-	gi|359493878|ref|XP_002281921.2|	PREDICTED: uncharacterized protein LOC100253761 [Vitis vinifera]
MIR7803	c55538_g5_i2	+	+	-	gi|58036309|dbj|BAD88609.1|	RNA helicase [Phaseolus vulgaris]
MIR7803	c46084_g1_i3	+	+	-	gi|590627312|ref|XP_007026413.1|	DNA-directed RNA polymerase II subunit rpb4, putative isoform 1 [Theobroma cacao]
MIR7805	c45970_g1_i1	+	+	+	gi|659066319|ref|XP_008438568.1|	PREDICTED: uncharacterized protein LOC103483601 [Cucumis melo]
MIR7805	c54843_g3_i1	+	+	-
MIR7811	c47503_g1_i4	+	+	-
MIR8010	c55538_g5_i2	+	+	-	gi|58036309|dbj|BAD88609.1|	RNA helicase [Phaseolus vulgaris]
MIR8010	c55538_g5_i1	+	+	-	gi|58036309|dbj|BAD88609.1|	RNA helicase [Phaseolus vulgaris]
MIR8036	c48194_g1_i2	+	-	+	gi|657957817|ref|XP_008370411.1|	PREDICTED: phospholipase D p1 [Malus domestica]
MIR8036	c51247_g2_i2	+	+	-	gi|657992485|ref|XP_008388498.1|	PREDICTED: syntaxin-43-like [Malus domestica]
MIR8036	c36886_g1_i1	+	+	+	gi|595901623|ref|XP_007213895.1|	hypothetical protein PRUPE_ppa003834mg [Prunus persica]
MIR8036	c44515_g1_i1	+	+	+	gi|225457765|ref|XP_002264003.1|	PREDICTED: uncharacterized protein LOC100266148 [Vitis vinifera]
MIR8036	c89984_g1_i1	+	+	-
MIR8036	c49389_g1_i6	+	+	-	gi|731432377|ref|XP_010644250.1|	PREDICTED: uncharacterized protein LOC100247040 isoform X2 [Vitis vinifera]
MIR8036	c51247_g2_i1	+	+	-	gi|527198235|gb|EPS66462.1|	hypothetical protein M569_08316, partial [Genlisea aurea]
MIR8036	c48194_g1_i4	+	-	+	gi|743893375|ref|XP_010911791.1|	PREDICTED: phospholipase D p1-like [Elaeis guineensis]
MIR8036	c54698_g3_i8	+	+	-	gi|225456147|ref|XP_002282182.1|	PREDICTED: phosphomethylethanolamine N-methyltransferase [Vitis vinifera]
MIR8036	c41962_g2_i2	+	-	+
MIR8036	c47714_g1_i3	-	+	+	gi|566168013|ref|XP_006384933.1|	kinase family protein [Populus trichocarpa]
MIR8036	c41962_g2_i1	+	-	+
MIR8036	c47714_g1_i2	-	+	+	gi|566168013|ref|XP_006384933.1|	kinase family protein [Populus trichocarpa]
MIR8036	c44515_g1_i3	+	+	+	gi|147801247|emb|CAN61512.1|	hypothetical protein VITISV_013332 [Vitis vinifera]
MIR8036	c47714_g1_i1	-	+	+	gi|566168013|ref|XP_006384933.1|	kinase family protein [Populus trichocarpa]
MIR8036	c9212_g1_i1	+	+	-	gi|922887656|gb|KOO53187.1|	ribosome production factor 2-like protein [Chrysochromulina sp. CCMP291]
MIR8036	c48194_g1_i1	+	-	+	gi|657957817|ref|XP_008370411.1|	PREDICTED: phospholipase D p1 [Malus domestica]
MIR8036	c44201_g1_i1	+	+	-	gi|147768838|emb|CAN75888.1|	hypothetical protein VITISV_023640 [Vitis vinifera]
MIR8036	c43064_g1_i1	-	+	+	gi|659101626|ref|XP_008451706.1|	PREDICTED: transcription factor TCP4 [Cucumis melo]
MIR8036	c54698_g3_i4	+	+	-	gi|225456147|ref|XP_002282182.1|	PREDICTED: phosphomethylethanolamine N-methyltransferase [Vitis vinifera]
MIR8036	c49389_g1_i3	+	+	-	gi|731432377|ref|XP_010644250.1|	PREDICTED: uncharacterized protein LOC100247040 isoform X2 [Vitis vinifera]
MIR8036	c36886_g1_i2	+	+	+	gi|595901623|ref|XP_007213895.1|	hypothetical protein PRUPE_ppa003834mg [Prunus persica]
MIR8036	c54698_g3_i7	+	+	-	gi|225456147|ref|XP_002282182.1|	PREDICTED: phosphomethylethanolamine N-methyltransferase [Vitis vinifera]
MIR8036	c35333_g1_i1	+	+	-
MIR8036	c62080_g1_i1	+	+	-	gi|926780634|ref|XP_013898791.1|	40S ribosomal protein S14-3 [Monoraphidium neglectum]
MIR8036	c9265_g1_i1	-	+	+
MIR8036	c49389_g1_i4	+	+	-	gi|731432377|ref|XP_010644250.1|	PREDICTED: uncharacterized protein LOC100247040 isoform X2 [Vitis vinifera]
MIR8036	c32009_g1_i1	+	-	+
MIR8036	c49389_g1_i5	+	+	-	gi|731432377|ref|XP_010644250.1|	PREDICTED: uncharacterized protein LOC100247040 isoform X2 [Vitis vinifera]
MIR8036	c63818_g1_i1	+	+	-	gi|1012331045|gb|KYP42540.1|	hypothetical protein KK1_036067 [Cajanus cajan]
MIR8036	c19144_g1_i1	-	+	+
MIR8036	c51438_g1_i1	+	+	-	gi|225443700|ref|XP_002264921.1|	PREDICTED: uncharacterized protein LOC100241279 [Vitis vinifera]
MIR8051	c55538_g5_i1	+	+	-	gi|58036309|dbj|BAD88609.1|	RNA helicase [Phaseolus vulgaris]
MIR8051	c23303_g1_i2	-	+	+
MIR8051	c55538_g5_i2	+	+	-	gi|58036309|dbj|BAD88609.1|	RNA helicase [Phaseolus vulgaris]
MIR8051	c34928_g1_i1	+	+	+	gi|470103064|ref|XP_004287965.1|	PREDICTED: condensin complex subunit 2 [Fragaria vesca subsp. vesca]
MIR8051	c43062_g1_i1	-	+	+
MIR8051	c45303_g1_i1	+	-	+	gi|743858630|ref|XP_011030515.1|	PREDICTED: RING-H2 finger protein ATL16-like [Populus euphratica]
MIR8671	c44275_g2_i1	-	+	+	gi|747059069|ref|XP_011075897.1|	PREDICTED: 60S acidic ribosomal protein P1-like [Sesamum indicum]
MIR918	c55818_g1_i1	+	+	-	gi|147790937|emb|CAN77235.1|	hypothetical protein VITISV_010062 [Vitis vinifera]
MIR918	c31390_g1_i2	-	+	+
MIR918	c23185_g1_i1	+	-	+	gi|449436683|ref|XP_004136122.1|	PREDICTED: cation/H(+) antiporter 28 [Cucumis sativus]
MIR918	c23185_g1_i2	+	-	+	gi|449436683|ref|XP_004136122.1|	PREDICTED: cation/H(+) antiporter 28 [Cucumis sativus]
MIR946	c28564_g1_i1	-	+	+	gi|1012336612|gb|KYP47907.1|	Retrovirus-related Pol polyprotein from transposon TNT 1-94 [Cajanus cajan]
MIR946	c54913_g2_i2	+	+	-	gi|1009160696|ref|XP_015898488.1|	PREDICTED: membrane magnesium transporter [Ziziphus jujuba]
MIR946	c48575_g4_i1	+	+	+
MIR946	c47532_g1_i1	+	+	+
MIR946	c53471_g1_i6	+	+	-	gi|359481171|ref|XP_002262626.2|	PREDICTED: importin-11 isoform X1 [Vitis vinifera]
MIR946	c51469_g1_i2	+	+	-
MIR946	c53550_g5_i3	+	+	-	gi|595828997|ref|XP_007205787.1|	hypothetical protein PRUPE_ppa010544mg [Prunus persica]
MIR946	c47768_g1_i1	+	+	+	gi|225464089|ref|XP_002271011.1|	PREDICTED: protein EXECUTER 1, chloroplastic [Vitis vinifera]
MIR946	c53471_g1_i1	+	+	-	gi|731398615|ref|XP_010653324.1|	PREDICTED: importin-11 isoform X2 [Vitis vinifera]
MIR946	c12022_g2_i1	-	+	+
MIR946	c54913_g2_i3	+	+	-	gi|1009160696|ref|XP_015898488.1|	PREDICTED: membrane magnesium transporter [Ziziphus jujuba]
MIR946	c52502_g1_i2	+	+	-	gi|590678820|ref|XP_007040408.1|	Plasma membrane, putative [Theobroma cacao]
MIR946	c52502_g1_i1	+	+	-	gi|590678820|ref|XP_007040408.1|	Plasma membrane, putative [Theobroma cacao]
MIR946	c10839_g1_i1	-	+	+
MIR946	c28564_g1_i2	-	+	+	gi|1012336612|gb|KYP47907.1|	Retrovirus-related Pol polyprotein from transposon TNT 1-94 [Cajanus cajan]
MIR946	c47768_g1_i4	+	+	+	gi|225464089|ref|XP_002271011.1|	PREDICTED: protein EXECUTER 1, chloroplastic [Vitis vinifera]
MIR946	c92208_g1_i1	+	+	-
MIR946	c53471_g1_i4	+	+	-	gi|359481171|ref|XP_002262626.2|	PREDICTED: importin-11 isoform X1 [Vitis vinifera]
MIR946	c53471_g1_i5	+	+	-	gi|359481171|ref|XP_002262626.2|	PREDICTED: importin-11 isoform X1 [Vitis vinifera]
MIR946	c45559_g1_i4	-	+	+	gi|823247041|ref|XP_012456194.1|	PREDICTED: haloacid dehalogenase-like hydrolase domain-containing protein At2g33255 [Gossypium raimondii]
MIR946	c53471_g1_i2	+	+	-	gi|359481171|ref|XP_002262626.2|	PREDICTED: importin-11 isoform X1 [Vitis vinifera]
MIR946	c41072_g2_i1	-	+	+
MIR946	c47768_g1_i3	+	+	+	gi|225464089|ref|XP_002271011.1|	PREDICTED: protein EXECUTER 1, chloroplastic [Vitis vinifera]
MIR946	c63153_g1_i1	+	+	-
MIR946	c48334_g1_i3	+	+	-	gi|225463942|ref|XP_002269515.1|	PREDICTED: phosphoinositide phosphatase SAC1 [Vitis vinifera]
MIR946	c45559_g1_i2	-	+	+	gi|823247041|ref|XP_012456194.1|	PREDICTED: haloacid dehalogenase-like hydrolase domain-containing protein At2g33255 [Gossypium raimondii]
MIR946	c53471_g1_i3	+	+	-	gi|359481171|ref|XP_002262626.2|	PREDICTED: importin-11 isoform X1 [Vitis vinifera]
MIR946	c51469_g1_i1	+	+	-
MIR946	c51469_g1_i4	+	+	-
MIR946	c53471_g1_i7	+	+	-	gi|731398615|ref|XP_010653324.1|	PREDICTED: importin-11 isoform X2 [Vitis vinifera]
MIR9552	c51779_g1_i2	+	+	-	gi|747081560|ref|XP_011088058.1|	PREDICTED: QWRF motif-containing protein 2 [Sesamum indicum]
MIR9552	c53628_g1_i1	+	+	-	gi|225464655|ref|XP_002276766.1|	PREDICTED: ABC transporter G family member 4-like [Vitis vinifera]
MIR9552	c51779_g1_i3	+	+	-	gi|747081560|ref|XP_011088058.1|	PREDICTED: QWRF motif-containing protein 2 [Sesamum indicum]
MIR9552	c44920_g1_i1	+	+	+	gi|947068961|gb|KRH17852.1|	hypothetical protein GLYMA_13G021700, partial [Glycine max]
MIR9760	c54362_g1_i1	+	+	-	gi|296084122|emb|CBI24510.3|	unnamed protein product [Vitis vinifera]
MIR9760	c53964_g3_i8	+	+	-	gi|731383956|ref|XP_010647949.1|	PREDICTED: homeobox protein HAT3.1 isoform X2 [Vitis vinifera]
MIR9760	c55592_g1_i1	+	+	-
MIR9760	c40453_g1_i2	+	+	+
MIR9760	c39132_g1_i2	+	+	+	gi|694439721|ref|XP_009346725.1|	PREDICTED: UDP-arabinopyranose mutase 3-like [Pyrus x bretschneideri]
MIR9760	c46548_g1_i1	-	+	+
MIR9760	c55538_g5_i2	+	+	-	gi|58036309|dbj|BAD88609.1|	RNA helicase [Phaseolus vulgaris]
MIR9760	c60066_g1_i1	+	+	-
MIR9760	c53964_g3_i9	+	+	-	gi|731383956|ref|XP_010647949.1|	PREDICTED: homeobox protein HAT3.1 isoform X2 [Vitis vinifera]
MIR9760	c54362_g1_i4	+	+	-	gi|645257300|ref|XP_008234350.1|	PREDICTED: cleavage and polyadenylation specificity factor subunit 1 [Prunus mume]
MIR9760	c47368_g1_i1	+	+	+	gi|645250484|ref|XP_008231235.1|	PREDICTED: cytochrome b-c1 complex subunit Rieske-4, mitochondrial-like [Prunus mume]
MIR9760	c53964_g3_i4	+	+	-	gi|731383956|ref|XP_010647949.1|	PREDICTED: homeobox protein HAT3.1 isoform X2 [Vitis vinifera]
MIR9760	c53964_g3_i7	+	+	-	gi|255573075|ref|XP_002527467.1|	PREDICTED: homeobox protein HAT3.1 [Ricinus communis]
MIR9760	c53964_g3_i5	+	+	-	gi|731383956|ref|XP_010647949.1|	PREDICTED: homeobox protein HAT3.1 isoform X2 [Vitis vinifera]
MIR9760	c40453_g1_i1	+	+	+
MIR9760	c53964_g3_i3	+	+	-	gi|255573075|ref|XP_002527467.1|	PREDICTED: homeobox protein HAT3.1 [Ricinus communis]
MIR9760	c8320_g1_i1	+	-	+
MIR9760	c55538_g5_i1	+	+	-	gi|58036309|dbj|BAD88609.1|	RNA helicase [Phaseolus vulgaris]
MIR9760	c54362_g1_i3	+	+	-	gi|596047741|ref|XP_007220310.1|	hypothetical protein PRUPE_ppa000211mg [Prunus persica]
MIR9760	c54362_g1_i2	+	+	-	gi|645257300|ref|XP_008234350.1|	PREDICTED: cleavage and polyadenylation specificity factor subunit 1 [Prunus mume]
MIR9760	c47368_g1_i2	+	+	+	gi|645250484|ref|XP_008231235.1|	PREDICTED: cytochrome b-c1 complex subunit Rieske-4, mitochondrial-like [Prunus mume]
MIR9760	c53964_g3_i1	+	+	-	gi|731383956|ref|XP_010647949.1|	PREDICTED: homeobox protein HAT3.1 isoform X2 [Vitis vinifera]
aly-miR156a-5p	c54678_g2_i1	+	+	-
aly-miR156a-5p	c55560_g2_i2	+	+	-	gi|848892594|ref|XP_012846366.1|	PREDICTED: uncharacterized protein LOC105966353 [Erythranthe guttata]
aly-miR156a-5p	c45719_g1_i1	-	+	+	gi|359479366|ref|XP_002274109.2|	PREDICTED: ABC transporter G family member 15 [Vitis vinifera]
aly-miR156a-5p	c54678_g2_i6	+	+	-	gi|778656550|ref|XP_011649268.1|	PREDICTED: zinc finger CCHC domain-containing protein 7 isoform X2 [Cucumis sativus]
aly-miR156a-5p	c54678_g2_i3	+	+	-	gi|778656550|ref|XP_011649268.1|	PREDICTED: zinc finger CCHC domain-containing protein 7 isoform X2 [Cucumis sativus]
aly-miR156a-5p	c54678_g2_i2	+	+	-
aly-miR156a-5p	c40769_g2_i1	+	+	+
aly-miR156a-5p	c72705_g1_i1	+	+	-
aly-miR156a-5p	c54678_g2_i5	+	+	-
aly-miR3440-3p	c59296_g1_i1	+	+	-
aly-miR3447-3p	c55471_g2_i1	+	+	-	gi|720003521|ref|XP_010257021.1|	PREDICTED: laccase-12-like [Nelumbo nucifera]
aly-miR3447-3p	c16597_g1_i1	+	+	+
aly-miR3447-3p	c53734_g1_i5	+	+	-	gi|147789066|emb|CAN60348.1|	hypothetical protein VITISV_005802 [Vitis vinifera]
aly-miR3447-3p	c53734_g1_i3	+	+	-	gi|359479021|ref|XP_003632204.1|	PREDICTED: laccase-17 [Vitis vinifera]
aly-miR3447-3p	c51645_g1_i1	+	+	-	gi|225440560|ref|XP_002276415.1|	PREDICTED: laccase-7 [Vitis vinifera]
aly-miR3447-3p	c55471_g2_i5	+	+	-	gi|661887472|emb|CDP09252.1|	unnamed protein product [Coffea canephora]
aly-miR3447-3p	c53734_g1_i1	+	+	-	gi|147789066|emb|CAN60348.1|	hypothetical protein VITISV_005802 [Vitis vinifera]
aly-miR3447-3p	c53734_g1_i4	+	+	-	gi|147789066|emb|CAN60348.1|	hypothetical protein VITISV_005802 [Vitis vinifera]
aly-miR3447-3p	c48917_g3_i2	+	-	+	gi|731418242|ref|XP_010660602.1|	PREDICTED: exocyst complex component EXO70B1 [Vitis vinifera]
aly-miR3447-3p	c55471_g2_i4	+	+	-	gi|720003521|ref|XP_010257021.1|	PREDICTED: laccase-12-like [Nelumbo nucifera]
aly-miR3447-3p	c48917_g3_i1	+	-	+	gi|731418242|ref|XP_010660602.1|	PREDICTED: exocyst complex component EXO70B1 [Vitis vinifera]
aly-miR3447-3p	c1539_g1_i1	-	+	+
aly-miR3447-3p	c37290_g1_i1	+	+	+
aly-miR3447-3p	c55471_g2_i2	+	+	-	gi|720003521|ref|XP_010257021.1|	PREDICTED: laccase-12-like [Nelumbo nucifera]
aly-miR3447-3p	c53734_g1_i2	+	+	-	gi|147789066|emb|CAN60348.1|	hypothetical protein VITISV_005802 [Vitis vinifera]
aly-miR390a-3p	c47711_g1_i2	+	-	+	gi|225449424|ref|XP_002282933.1|	PREDICTED: thylakoid lumenal 15 kDa protein 1, chloroplastic [Vitis vinifera]
aly-miR390a-3p	c47384_g1_i4	+	-	+	gi|225427653|ref|XP_002270680.1|	PREDICTED: beta-amylase 8 [Vitis vinifera]
aly-miR390a-3p	c53880_g3_i1	+	+	-
aly-miR390a-3p	c55828_g2_i4	+	+	-	gi|641813439|gb|KDO37605.1|	hypothetical protein CISIN_1g035550mg, partial [Citrus sinensis]
aly-miR390a-3p	c54938_g1_i5	+	+	-	gi|731374506|ref|XP_010653157.1|	PREDICTED: protein NLRC3 isoform X2 [Vitis vinifera]
aly-miR390a-3p	c47711_g1_i4	+	-	+	gi|947082227|gb|KRH31016.1|	hypothetical protein GLYMA_11G222100 [Glycine max]
aly-miR390a-3p	c55828_g2_i5	+	+	-	gi|641813439|gb|KDO37605.1|	hypothetical protein CISIN_1g035550mg, partial [Citrus sinensis]
aly-miR390a-3p	c47384_g1_i5	+	-	+	gi|356531537|ref|XP_003534334.1|	PREDICTED: beta-amylase 8-like [Glycine max]
aly-miR390a-3p	c47384_g1_i3	+	-	+	gi|296085484|emb|CBI29216.3|	unnamed protein product [Vitis vinifera]
aly-miR390a-3p	c16840_g1_i1	-	+	+
aly-miR390a-3p	c47384_g1_i6	+	-	+	gi|225427653|ref|XP_002270680.1|	PREDICTED: beta-amylase 8 [Vitis vinifera]
aly-miR390a-3p	c55828_g2_i2	+	+	-	gi|641813439|gb|KDO37605.1|	hypothetical protein CISIN_1g035550mg, partial [Citrus sinensis]
aly-miR390a-3p	c54938_g1_i4	+	+	-	gi|731374506|ref|XP_010653157.1|	PREDICTED: protein NLRC3 isoform X2 [Vitis vinifera]
aly-miR390a-3p	c54938_g1_i1	+	+	-	gi|731374502|ref|XP_010653154.1|	PREDICTED: protein NLRC3 isoform X1 [Vitis vinifera]
aly-miR390a-3p	c54938_g1_i3	+	+	-	gi|731374506|ref|XP_010653157.1|	PREDICTED: protein NLRC3 isoform X2 [Vitis vinifera]
aly-miR390a-3p	c47711_g1_i3	+	-	+	gi|147774410|emb|CAN74472.1|	hypothetical protein VITISV_013914 [Vitis vinifera]
aly-miR390a-3p	c54938_g1_i6	+	+	-	gi|731374506|ref|XP_010653157.1|	PREDICTED: protein NLRC3 isoform X2 [Vitis vinifera]
aly-miR390a-3p	c53237_g2_i1	+	+	-
aly-miR390a-3p	c55828_g2_i3	+	+	-	gi|641813439|gb|KDO37605.1|	hypothetical protein CISIN_1g035550mg, partial [Citrus sinensis]
aly-miR390a-3p	c53680_g1_i1	+	+	-	gi|502158683|ref|XP_004511245.1|	PREDICTED: cytochrome c oxidase copper chaperone 2-like [Cicer arietinum]
aly-miR390a-3p	c32676_g1_i1	+	-	+
aly-miR390a-3p	c53237_g2_i2	+	+	-	gi|147845923|emb|CAN80075.1|	hypothetical protein VITISV_018878 [Vitis vinifera]
aly-miR390a-3p	c29752_g2_i1	+	+	+
aly-miR390a-3p	c47711_g1_i1	+	-	+	gi|947082227|gb|KRH31016.1|	hypothetical protein GLYMA_11G222100 [Glycine max]
aly-miR390a-3p	c47384_g1_i1	+	-	+	gi|296085484|emb|CBI29216.3|	unnamed protein product [Vitis vinifera]
aly-miR390a-3p	c55828_g2_i1	+	+	-	gi|641813439|gb|KDO37605.1|	hypothetical protein CISIN_1g035550mg, partial [Citrus sinensis]
aly-miR390a-3p	c20001_g1_i1	+	+	+
aof-miR12166-3p	c29943_g1_i1	+	+	+	gi|1002268641|ref|XP_015638656.1|	PREDICTED: uncharacterized protein LOC107280988 [Oryza sativa Japonica Group]
ata-miR9776-5p	c55384_g3_i1	+	+	-	gi|225444724|ref|XP_002277991.1|	PREDICTED: serine/threonine-protein kinase At5g01020 [Vitis vinifera]
ata-miR9776-5p	c43506_g2_i1	+	+	+	gi|255565725|ref|XP_002523852.1|	PREDICTED: photosystem I subunit O [Ricinus communis]
ata-miR9776-5p	c55384_g3_i4	+	+	-	gi|641867207|gb|KDO85891.1|	hypothetical protein CISIN_1g026837mg [Citrus sinensis]
ata-miR9776-5p	c55384_g3_i3	+	+	-	gi|225444724|ref|XP_002277991.1|	PREDICTED: serine/threonine-protein kinase At5g01020 [Vitis vinifera]
ata-miR9776-5p	c55384_g3_i5	+	+	-	gi|731421014|ref|XP_002275558.2|	PREDICTED: RNA polymerase-associated protein LEO1 [Vitis vinifera]
ata-miR9776-5p	c43082_g1_i1	+	+	+
ata-miR9776-5p	c71169_g1_i1	+	+	-
ata-miR9776-5p	c55384_g3_i2	+	+	-	gi|731421014|ref|XP_002275558.2|	PREDICTED: RNA polymerase-associated protein LEO1 [Vitis vinifera]
ath-miR3434-5p	c55024_g5_i1	+	+	-	gi|302141905|emb|CBI19108.3|	unnamed protein product [Vitis vinifera]
ath-miR3434-5p	c46765_g2_i1	+	+	-	gi|359479362|ref|XP_002277357.2|	PREDICTED: ruBisCO large subunit-binding protein subunit alpha [Vitis vinifera]
ath-miR3434-5p	c49809_g1_i1	+	+	-
ath-miR3434-5p	c50912_g3_i1	+	+	-	gi|590707618|ref|XP_007048055.1|	SAP domain-containing protein isoform 2 [Theobroma cacao]
ath-miR779.2-3p	c48839_g1_i2	-	+	+	gi|747045834|ref|XP_011096252.1|	PREDICTED: protein NRT1/ PTR FAMILY 5.10-like [Sesamum indicum]
ath-miR779.2-3p	c48839_g1_i1	-	+	+	gi|731431347|ref|XP_010665397.1|	PREDICTED: protein NRT1/ PTR FAMILY 5.10-like [Vitis vinifera]
ath-miR859-3p	c55536_g2_i1	+	+	-
ath-miR859-3p	c54229_g3_i6	+	+	-
ath-miR859-3p	c54548_g3_i3	+	+	-	gi|703157414|ref|XP_010111719.1|	SEC1 family transport protein [Morus notabilis]
ath-miR859-3p	c51504_g1_i1	+	+	-	gi|731396403|ref|XP_010652490.1|	PREDICTED: N-acetylglucosaminyl-phosphatidylinositol de-N-acetylase-like isoform X3 [Vitis vinifera]
ath-miR859-3p	c54548_g3_i2	+	+	-	gi|703157414|ref|XP_010111719.1|	SEC1 family transport protein [Morus notabilis]
c46342_g1_i1_10468-5p	c45784_g2_i1	+	-	+	gi|326503652|dbj|BAJ86332.1|	predicted protein [Hordeum vulgare subsp. vulgare]
c46342_g1_i1_10468-5p	c53115_g1_i2	+	+	-	gi|297733858|emb|CBI15105.3|	unnamed protein product [Vitis vinifera]
c46342_g1_i1_10468-5p	c53115_g1_i6	+	+	-	gi|225457182|ref|XP_002280557.1|	PREDICTED: pentatricopeptide repeat-containing protein At1g74850, chloroplastic [Vitis vinifera]
c46342_g1_i1_10468-5p	c53115_g1_i1	+	+	-	gi|645268770|ref|XP_008239688.1|	PREDICTED: pentatricopeptide repeat-containing protein At1g74850, chloroplastic [Prunus mume]
c46342_g1_i1_10468-5p	c53115_g1_i3	+	+	-	gi|645268770|ref|XP_008239688.1|	PREDICTED: pentatricopeptide repeat-containing protein At1g74850, chloroplastic [Prunus mume]
c46342_g1_i1_10468-5p	c31120_g1_i1	+	-	+
c46342_g1_i1_10468-5p	c53115_g1_i4	+	+	-	gi|225457182|ref|XP_002280557.1|	PREDICTED: pentatricopeptide repeat-containing protein At1g74850, chloroplastic [Vitis vinifera]
c46342_g1_i1_10469-3p	c45974_g1_i1	+	-	+
c46342_g1_i1_10469-3p	c46342_g1_i1	+	+	+
c46342_g1_i1_10469-3p	c46342_g1_i2	+	+	+
c47881_g3_i1_11517-3p	c37166_g1_i2	+	+	-
c47881_g3_i1_11517-3p	c57934_g1_i1	+	+	-
c47881_g3_i1_11517-3p	c38067_g1_i1	-	+	+
c47881_g3_i1_11517-3p	c55227_g1_i1	+	+	-	gi|802564022|ref|XP_012067196.1|	PREDICTED: coatomer subunit alpha-1 [Jatropha curcas]
c47881_g3_i1_11517-3p	c37166_g1_i1	+	+	-
c52663_g1_i2_17575-3p	c48949_g3_i1	+	+	+
c52663_g1_i2_17575-3p	c54849_g1_i2	+	+	-
c52663_g1_i2_17575-3p	c54849_g1_i3	+	+	-
c52663_g1_i2_17575-3p	c52663_g1_i4	+	+	-
c52663_g1_i2_17575-3p	c52663_g1_i2	+	+	-
c52663_g1_i2_17575-3p	c52663_g1_i3	+	+	-
c52663_g1_i2_17575-3p	c88982_g1_i1	+	+	-
c52663_g1_i2_17575-3p	c54849_g1_i4	+	+	-
c52663_g1_i2_17575-3p	c52663_g1_i6	+	+	-
c52663_g1_i2_17575-5p	c54548_g3_i2	+	+	-	gi|703157414|ref|XP_010111719.1|	SEC1 family transport protein [Morus notabilis]
c52663_g1_i2_17575-5p	c52663_g1_i4	+	+	-
c52663_g1_i2_17575-5p	c52663_g1_i2	+	+	-
c52663_g1_i2_17575-5p	c23914_g1_i1	+	-	+	gi|147795809|emb|CAN67600.1|	hypothetical protein VITISV_012281 [Vitis vinifera]
c52663_g1_i2_17575-5p	c20526_g1_i1	-	+	+
c52663_g1_i2_17575-5p	c52663_g1_i3	+	+	-
c52663_g1_i2_17575-5p	c52663_g1_i6	+	+	-
c52663_g1_i2_17575-5p	c53726_g2_i4	+	+	-	gi|1009162009|ref|XP_015899202.1|	PREDICTED: increased DNA methylation 1 isoform X2 [Ziziphus jujuba]
c52663_g1_i2_17575-5p	c54548_g3_i3	+	+	-	gi|703157414|ref|XP_010111719.1|	SEC1 family transport protein [Morus notabilis]
c52663_g1_i2_17575-5p	c53726_g2_i5	+	+	-	gi|1009162009|ref|XP_015899202.1|	PREDICTED: increased DNA methylation 1 isoform X2 [Ziziphus jujuba]
c52663_g1_i7_17584-3p	c52663_g1_i7	+	+	-
c52663_g1_i7_17584-3p	c42224_g1_i1	-	+	+	gi|1000937248|ref|XP_002534454.2|	PREDICTED: agamous-like MADS-box protein AGL15 isoform X1 [Ricinus communis]
c52663_g1_i7_17584-3p	c42224_g1_i2	-	+	+	gi|1000937248|ref|XP_002534454.2|	PREDICTED: agamous-like MADS-box protein AGL15 isoform X1 [Ricinus communis]
c52663_g1_i7_17584-3p	c52663_g1_i8	+	+	-
c52663_g1_i7_17584-5p	c54387_g1_i5	+	+	-	gi|731401425|ref|XP_002266667.2|	PREDICTED: ribonuclease II, chloroplastic/mitochondrial isoform X1 [Vitis vinifera]
c52663_g1_i7_17584-5p	c52663_g1_i8	+	+	-
c52663_g1_i7_17584-5p	c52663_g1_i7	+	+	-
c52663_g1_i7_17584-5p	c54387_g1_i8	+	+	-	gi|823175314|ref|XP_012486071.1|	PREDICTED: ribonuclease II, chloroplastic/mitochondrial isoform X3 [Gossypium raimondii]
c52663_g1_i7_17584-5p	c54387_g1_i13	+	+	-
c52663_g1_i7_17584-5p	c54387_g1_i9	+	+	-	gi|731401427|ref|XP_010654279.1|	PREDICTED: ribonuclease II, chloroplastic/mitochondrial isoform X2 [Vitis vinifera]
c53051_g1_i1_18088-5p	c55123_g1_i6	+	+	-
c53051_g1_i1_18088-5p	c16918_g1_i1	-	+	+	gi|590650032|ref|XP_007032549.1|	Gb:AAC24089.1 [Theobroma cacao]
c53051_g1_i1_18088-5p	c34743_g1_i1	-	+	+	gi|595826525|ref|XP_007205588.1|	hypothetical protein PRUPE_ppa008866mg [Prunus persica]
c53051_g1_i1_18088-5p	c34743_g1_i2	-	+	+	gi|595826525|ref|XP_007205588.1|	hypothetical protein PRUPE_ppa008866mg [Prunus persica]
c53051_g1_i1_18088-5p	c34743_g1_i3	-	+	+	gi|658048334|ref|XP_008359854.1|	PREDICTED: RNA pseudouridine synthase 1-like [Malus domestica]
c53919_g1_i1_20439-3p	c38650_g1_i1	-	+	+	gi|661888929|emb|CDP07372.1|	unnamed protein product [Coffea canephora]
c53919_g1_i1_20439-3p	c53457_g2_i3	+	+	-	gi|731403355|ref|XP_010655028.1|	PREDICTED: zinc finger CCCH domain-containing protein 16 isoform X1 [Vitis vinifera]
c53919_g1_i1_20439-3p	c51482_g2_i4	+	+	-	gi|1009136976|ref|XP_015885810.1|	PREDICTED: cysteine--tRNA ligase, chloroplastic/mitochondrial-like isoform X2 [Ziziphus jujuba]
c53919_g1_i1_20439-3p	c52110_g2_i2	+	+	-	gi|703119739|ref|XP_010101940.1|	Phosphopantothenoylcysteine decarboxylase [Morus notabilis]
c53919_g1_i1_20439-3p	c12595_g1_i1	+	+	+	gi|147834026|emb|CAN70998.1|	hypothetical protein VITISV_023635 [Vitis vinifera]
c53919_g1_i1_20439-3p	c51482_g2_i5	+	+	-	gi|1009136976|ref|XP_015885810.1|	PREDICTED: cysteine--tRNA ligase, chloroplastic/mitochondrial-like isoform X2 [Ziziphus jujuba]
c53919_g1_i1_20439-3p	c55832_g1_i1	+	+	-	gi|225441311|ref|XP_002275769.1|	PREDICTED: lycopene beta cyclase, chloroplastic [Vitis vinifera]
c53919_g1_i1_20439-3p	c42340_g1_i2	-	+	+	gi|658045900|ref|XP_008358636.1|	PREDICTED: uncharacterized protein At1g04910-like [Malus domestica]
c53919_g1_i1_20439-3p	c47702_g1_i1	-	+	+	gi|1009111289|ref|XP_015900302.1|	PREDICTED: ABC transporter C family member 3-like [Ziziphus jujuba]
c53919_g1_i1_20439-3p	c52110_g2_i6	+	+	-	gi|255570655|ref|XP_002526282.1|	PREDICTED: phosphopantothenoylcysteine decarboxylase [Ricinus communis]
c53919_g1_i1_20439-3p	c47065_g1_i4	+	-	+	gi|1009143567|ref|XP_015889334.1|	PREDICTED: uncharacterized protein LOC107424124 [Ziziphus jujuba]
c53919_g1_i1_20439-3p	c42155_g1_i1	-	+	+	gi|168022081|ref|XP_001763569.1|	predicted protein [Physcomitrella patens]
c53919_g1_i1_20439-3p	c37154_g1_i1	-	+	+
c53919_g1_i1_20439-3p	c47065_g1_i3	+	-	+	gi|1009143567|ref|XP_015889334.1|	PREDICTED: uncharacterized protein LOC107424124 [Ziziphus jujuba]
c53919_g1_i1_20439-3p	c47065_g1_i2	+	-	+	gi|1009143567|ref|XP_015889334.1|	PREDICTED: uncharacterized protein LOC107424124 [Ziziphus jujuba]
c53919_g1_i1_20439-3p	c53457_g2_i9	+	+	-	gi|731403355|ref|XP_010655028.1|	PREDICTED: zinc finger CCCH domain-containing protein 16 isoform X1 [Vitis vinifera]
c53919_g1_i1_20439-3p	c55811_g2_i1	+	+	-
c53919_g1_i1_20439-3p	c53457_g2_i6	+	+	-	gi|731403355|ref|XP_010655028.1|	PREDICTED: zinc finger CCCH domain-containing protein 16 isoform X1 [Vitis vinifera]
c53919_g1_i1_20439-3p	c42340_g1_i4	-	+	+	gi|1009150613|ref|XP_015893111.1|	PREDICTED: uncharacterized protein At1g04910 [Ziziphus jujuba]
c53919_g1_i1_20439-3p	c47065_g1_i1	+	-	+	gi|1009143567|ref|XP_015889334.1|	PREDICTED: uncharacterized protein LOC107424124 [Ziziphus jujuba]
c53919_g1_i1_20439-3p	c38520_g1_i1	-	+	+
c53919_g1_i1_20439-3p	c25176_g1_i1	+	+	+	gi|145352014|ref|XP_001420354.1|	Ribosomal protein L38, component of cytosolic 80S ribosome and 60S large subunit [Ostreococcus lucimarinus CCE9901]
c53919_g1_i1_20439-3p	c53700_g2_i6	+	+	-	gi|359488588|ref|XP_002276597.2|	PREDICTED: importin-13 isoform X2 [Vitis vinifera]
c53919_g1_i1_20439-3p	c47065_g1_i6	+	-	+	gi|1009143567|ref|XP_015889334.1|	PREDICTED: uncharacterized protein LOC107424124 [Ziziphus jujuba]
c53919_g1_i1_20439-3p	c52110_g2_i1	+	+	-	gi|255570655|ref|XP_002526282.1|	PREDICTED: phosphopantothenoylcysteine decarboxylase [Ricinus communis]
c53919_g1_i1_20439-3p	c50437_g3_i1	+	+	-
c53919_g1_i1_20439-3p	c26677_g1_i1	+	+	+
c53919_g1_i1_20439-3p	c37549_g1_i1	+	+	+	gi|225470997|ref|XP_002266598.1|	PREDICTED: pentatricopeptide repeat-containing protein At2g29760, chloroplastic [Vitis vinifera]
c53919_g1_i1_20439-3p	c52110_g2_i3	+	+	-	gi|255570655|ref|XP_002526282.1|	PREDICTED: phosphopantothenoylcysteine decarboxylase [Ricinus communis]
c53919_g1_i1_20439-3p	c36415_g1_i1	+	+	+	gi|225443742|ref|XP_002268815.1|	PREDICTED: ras-related protein RABA1d [Vitis vinifera]
c53919_g1_i1_20439-3p	c47065_g1_i7	+	-	+	gi|1009143567|ref|XP_015889334.1|	PREDICTED: uncharacterized protein LOC107424124 [Ziziphus jujuba]
c53919_g1_i1_20439-3p	c44510_g2_i1	+	+	+
c53919_g1_i1_20439-3p	c38650_g1_i2	-	+	+	gi|661888929|emb|CDP07372.1|	unnamed protein product [Coffea canephora]
c53919_g1_i1_20439-3p	c36691_g2_i1	+	+	+	gi|971583415|ref|XP_015160008.1|	PREDICTED: uncharacterized mitochondrial protein AtMg00240-like [Solanum tuberosum]
c53919_g1_i1_20439-3p	c44082_g1_i1	+	+	+
c53919_g1_i1_20439-3p	c40107_g1_i3	+	+	+	gi|828334116|ref|XP_012575097.1|	PREDICTED: uncharacterized protein LOC105852868 [Cicer arietinum]
c53919_g1_i1_20439-3p	c53457_g2_i2	+	+	-	gi|731403355|ref|XP_010655028.1|	PREDICTED: zinc finger CCCH domain-containing protein 16 isoform X1 [Vitis vinifera]
c53919_g1_i1_20439-3p	c53457_g2_i4	+	+	-	gi|731403355|ref|XP_010655028.1|	PREDICTED: zinc finger CCCH domain-containing protein 16 isoform X1 [Vitis vinifera]
c53919_g1_i1_20439-3p	c53700_g2_i2	+	+	-	gi|359488588|ref|XP_002276597.2|	PREDICTED: importin-13 isoform X2 [Vitis vinifera]
c53919_g1_i1_20439-3p	c51082_g1_i1	+	+	-	gi|359475862|ref|XP_002283008.2|	PREDICTED: uncharacterized protein LOC100260969 [Vitis vinifera]
c53919_g1_i1_20439-3p	c53700_g2_i4	+	+	-	gi|359488588|ref|XP_002276597.2|	PREDICTED: importin-13 isoform X2 [Vitis vinifera]
c53919_g1_i1_20439-3p	c51482_g2_i1	+	+	-	gi|1009136976|ref|XP_015885810.1|	PREDICTED: cysteine--tRNA ligase, chloroplastic/mitochondrial-like isoform X2 [Ziziphus jujuba]
c53919_g1_i1_20439-3p	c75921_g1_i1	+	+	-	gi|223514505|gb|EEF24449.1|	Photosystem I P700 chlorophyll a apoprotein A2, putative, partial [Ricinus communis]
c53919_g1_i1_20439-3p	c53457_g2_i8	+	+	-	gi|731403355|ref|XP_010655028.1|	PREDICTED: zinc finger CCCH domain-containing protein 16 isoform X1 [Vitis vinifera]
c53919_g1_i1_20439-3p	c4455_g1_i1	-	+	+	gi|113205323|gb|AAT38747.2|	Polyprotein, putative [Solanum demissum]
c53919_g1_i1_20439-3p	c47065_g1_i5	+	-	+	gi|1009143567|ref|XP_015889334.1|	PREDICTED: uncharacterized protein LOC107424124 [Ziziphus jujuba]
c53919_g1_i1_20439-3p	c41923_g1_i1	+	+	+
c53919_g1_i1_20439-3p	c53700_g2_i5	+	+	-	gi|359488588|ref|XP_002276597.2|	PREDICTED: importin-13 isoform X2 [Vitis vinifera]
c53919_g1_i1_20439-3p	c46376_g1_i4	+	-	+	gi|502079306|ref|XP_004486219.1|	PREDICTED: rho GDP-dissociation inhibitor 1 [Cicer arietinum]
c53919_g1_i1_20439-3p	c52110_g2_i7	+	+	-	gi|255570655|ref|XP_002526282.1|	PREDICTED: phosphopantothenoylcysteine decarboxylase [Ricinus communis]
c53919_g1_i1_20439-3p	c46376_g1_i2	+	-	+	gi|659110981|ref|XP_008455513.1|	PREDICTED: rho GDP-dissociation inhibitor 1-like [Cucumis melo]
c53919_g1_i1_20439-3p	c53457_g2_i7	+	+	-	gi|731403355|ref|XP_010655028.1|	PREDICTED: zinc finger CCCH domain-containing protein 16 isoform X1 [Vitis vinifera]
c53919_g1_i1_20439-3p	c53700_g2_i7	+	+	-	gi|359488588|ref|XP_002276597.2|	PREDICTED: importin-13 isoform X2 [Vitis vinifera]
c53919_g1_i1_20439-3p	c53457_g2_i5	+	+	-	gi|731403355|ref|XP_010655028.1|	PREDICTED: zinc finger CCCH domain-containing protein 16 isoform X1 [Vitis vinifera]
c53919_g1_i1_20439-3p	c52110_g2_i5	+	+	-	gi|255570655|ref|XP_002526282.1|	PREDICTED: phosphopantothenoylcysteine decarboxylase [Ricinus communis]
c53919_g1_i1_20439-3p	c51082_g1_i2	+	+	-	gi|359475862|ref|XP_002283008.2|	PREDICTED: uncharacterized protein LOC100260969 [Vitis vinifera]
c53919_g1_i1_20439-3p	c37549_g1_i2	+	+	+	gi|225470997|ref|XP_002266598.1|	PREDICTED: pentatricopeptide repeat-containing protein At2g29760, chloroplastic [Vitis vinifera]
c53919_g1_i1_20439-3p	c40107_g1_i1	+	+	+	gi|828334116|ref|XP_012575097.1|	PREDICTED: uncharacterized protein LOC105852868 [Cicer arietinum]
c53919_g1_i1_20439-3p	c37154_g1_i2	-	+	+
c53919_g1_i1_20439-3p	c46376_g1_i1	+	-	+	gi|502079306|ref|XP_004486219.1|	PREDICTED: rho GDP-dissociation inhibitor 1 [Cicer arietinum]
c53919_g1_i1_20445-3p	c51482_g2_i4	+	+	-	gi|1009136976|ref|XP_015885810.1|	PREDICTED: cysteine--tRNA ligase, chloroplastic/mitochondrial-like isoform X2 [Ziziphus jujuba]
c53919_g1_i1_20445-3p	c53457_g2_i3	+	+	-	gi|731403355|ref|XP_010655028.1|	PREDICTED: zinc finger CCCH domain-containing protein 16 isoform X1 [Vitis vinifera]
c53919_g1_i1_20445-3p	c52110_g2_i2	+	+	-	gi|703119739|ref|XP_010101940.1|	Phosphopantothenoylcysteine decarboxylase [Morus notabilis]
c53919_g1_i1_20445-3p	c38650_g1_i1	-	+	+	gi|661888929|emb|CDP07372.1|	unnamed protein product [Coffea canephora]
c53919_g1_i1_20445-3p	c47065_g1_i3	+	-	+	gi|1009143567|ref|XP_015889334.1|	PREDICTED: uncharacterized protein LOC107424124 [Ziziphus jujuba]
c53919_g1_i1_20445-3p	c37154_g1_i1	-	+	+
c53919_g1_i1_20445-3p	c42155_g1_i1	-	+	+	gi|168022081|ref|XP_001763569.1|	predicted protein [Physcomitrella patens]
c53919_g1_i1_20445-3p	c12595_g1_i1	+	+	+	gi|147834026|emb|CAN70998.1|	hypothetical protein VITISV_023635 [Vitis vinifera]
c53919_g1_i1_20445-3p	c47065_g1_i4	+	-	+	gi|1009143567|ref|XP_015889334.1|	PREDICTED: uncharacterized protein LOC107424124 [Ziziphus jujuba]
c53919_g1_i1_20445-3p	c52110_g2_i6	+	+	-	gi|255570655|ref|XP_002526282.1|	PREDICTED: phosphopantothenoylcysteine decarboxylase [Ricinus communis]
c53919_g1_i1_20445-3p	c42340_g1_i2	-	+	+	gi|658045900|ref|XP_008358636.1|	PREDICTED: uncharacterized protein At1g04910-like [Malus domestica]
c53919_g1_i1_20445-3p	c47702_g1_i1	-	+	+	gi|1009111289|ref|XP_015900302.1|	PREDICTED: ABC transporter C family member 3-like [Ziziphus jujuba]
c53919_g1_i1_20445-3p	c55832_g1_i1	+	+	-	gi|225441311|ref|XP_002275769.1|	PREDICTED: lycopene beta cyclase, chloroplastic [Vitis vinifera]
c53919_g1_i1_20445-3p	c51482_g2_i5	+	+	-	gi|1009136976|ref|XP_015885810.1|	PREDICTED: cysteine--tRNA ligase, chloroplastic/mitochondrial-like isoform X2 [Ziziphus jujuba]
c53919_g1_i1_20445-3p	c42340_g1_i4	-	+	+	gi|1009150613|ref|XP_015893111.1|	PREDICTED: uncharacterized protein At1g04910 [Ziziphus jujuba]
c53919_g1_i1_20445-3p	c47065_g1_i2	+	-	+	gi|1009143567|ref|XP_015889334.1|	PREDICTED: uncharacterized protein LOC107424124 [Ziziphus jujuba]
c53919_g1_i1_20445-3p	c53457_g2_i6	+	+	-	gi|731403355|ref|XP_010655028.1|	PREDICTED: zinc finger CCCH domain-containing protein 16 isoform X1 [Vitis vinifera]
c53919_g1_i1_20445-3p	c55811_g2_i1	+	+	-
c53919_g1_i1_20445-3p	c53457_g2_i9	+	+	-	gi|731403355|ref|XP_010655028.1|	PREDICTED: zinc finger CCCH domain-containing protein 16 isoform X1 [Vitis vinifera]
c53919_g1_i1_20445-3p	c26677_g1_i1	+	+	+
c53919_g1_i1_20445-3p	c50437_g3_i1	+	+	-
c53919_g1_i1_20445-3p	c52110_g2_i1	+	+	-	gi|255570655|ref|XP_002526282.1|	PREDICTED: phosphopantothenoylcysteine decarboxylase [Ricinus communis]
c53919_g1_i1_20445-3p	c44510_g2_i1	+	+	+
c53919_g1_i1_20445-3p	c47065_g1_i7	+	-	+	gi|1009143567|ref|XP_015889334.1|	PREDICTED: uncharacterized protein LOC107424124 [Ziziphus jujuba]
c53919_g1_i1_20445-3p	c36415_g1_i1	+	+	+	gi|225443742|ref|XP_002268815.1|	PREDICTED: ras-related protein RABA1d [Vitis vinifera]
c53919_g1_i1_20445-3p	c52110_g2_i3	+	+	-	gi|255570655|ref|XP_002526282.1|	PREDICTED: phosphopantothenoylcysteine decarboxylase [Ricinus communis]
c53919_g1_i1_20445-3p	c37549_g1_i1	+	+	+	gi|225470997|ref|XP_002266598.1|	PREDICTED: pentatricopeptide repeat-containing protein At2g29760, chloroplastic [Vitis vinifera]
c53919_g1_i1_20445-3p	c53700_g2_i6	+	+	-	gi|359488588|ref|XP_002276597.2|	PREDICTED: importin-13 isoform X2 [Vitis vinifera]
c53919_g1_i1_20445-3p	c25176_g1_i1	+	+	+	gi|145352014|ref|XP_001420354.1|	Ribosomal protein L38, component of cytosolic 80S ribosome and 60S large subunit [Ostreococcus lucimarinus CCE9901]
c53919_g1_i1_20445-3p	c38520_g1_i1	-	+	+
c53919_g1_i1_20445-3p	c47065_g1_i1	+	-	+	gi|1009143567|ref|XP_015889334.1|	PREDICTED: uncharacterized protein LOC107424124 [Ziziphus jujuba]
c53919_g1_i1_20445-3p	c47065_g1_i6	+	-	+	gi|1009143567|ref|XP_015889334.1|	PREDICTED: uncharacterized protein LOC107424124 [Ziziphus jujuba]
c53919_g1_i1_20445-3p	c44082_g1_i1	+	+	+
c53919_g1_i1_20445-3p	c53700_g2_i2	+	+	-	gi|359488588|ref|XP_002276597.2|	PREDICTED: importin-13 isoform X2 [Vitis vinifera]
c53919_g1_i1_20445-3p	c53457_g2_i4	+	+	-	gi|731403355|ref|XP_010655028.1|	PREDICTED: zinc finger CCCH domain-containing protein 16 isoform X1 [Vitis vinifera]
c53919_g1_i1_20445-3p	c53457_g2_i2	+	+	-	gi|731403355|ref|XP_010655028.1|	PREDICTED: zinc finger CCCH domain-containing protein 16 isoform X1 [Vitis vinifera]
c53919_g1_i1_20445-3p	c40107_g1_i3	+	+	+	gi|828334116|ref|XP_012575097.1|	PREDICTED: uncharacterized protein LOC105852868 [Cicer arietinum]
c53919_g1_i1_20445-3p	c36691_g2_i1	+	+	+	gi|971583415|ref|XP_015160008.1|	PREDICTED: uncharacterized mitochondrial protein AtMg00240-like [Solanum tuberosum]
c53919_g1_i1_20445-3p	c38650_g1_i2	-	+	+	gi|661888929|emb|CDP07372.1|	unnamed protein product [Coffea canephora]
c53919_g1_i1_20445-3p	c53700_g2_i5	+	+	-	gi|359488588|ref|XP_002276597.2|	PREDICTED: importin-13 isoform X2 [Vitis vinifera]
c53919_g1_i1_20445-3p	c41923_g1_i1	+	+	+
c53919_g1_i1_20445-3p	c47065_g1_i5	+	-	+	gi|1009143567|ref|XP_015889334.1|	PREDICTED: uncharacterized protein LOC107424124 [Ziziphus jujuba]
c53919_g1_i1_20445-3p	c4455_g1_i1	-	+	+	gi|113205323|gb|AAT38747.2|	Polyprotein, putative [Solanum demissum]
c53919_g1_i1_20445-3p	c52110_g2_i7	+	+	-	gi|255570655|ref|XP_002526282.1|	PREDICTED: phosphopantothenoylcysteine decarboxylase [Ricinus communis]
c53919_g1_i1_20445-3p	c46376_g1_i4	+	-	+	gi|502079306|ref|XP_004486219.1|	PREDICTED: rho GDP-dissociation inhibitor 1 [Cicer arietinum]
c53919_g1_i1_20445-3p	c51082_g1_i1	+	+	-	gi|359475862|ref|XP_002283008.2|	PREDICTED: uncharacterized protein LOC100260969 [Vitis vinifera]
c53919_g1_i1_20445-3p	c75921_g1_i1	+	+	-	gi|223514505|gb|EEF24449.1|	Photosystem I P700 chlorophyll a apoprotein A2, putative, partial [Ricinus communis]
c53919_g1_i1_20445-3p	c53457_g2_i8	+	+	-	gi|731403355|ref|XP_010655028.1|	PREDICTED: zinc finger CCCH domain-containing protein 16 isoform X1 [Vitis vinifera]
c53919_g1_i1_20445-3p	c51482_g2_i1	+	+	-	gi|1009136976|ref|XP_015885810.1|	PREDICTED: cysteine--tRNA ligase, chloroplastic/mitochondrial-like isoform X2 [Ziziphus jujuba]
c53919_g1_i1_20445-3p	c53700_g2_i4	+	+	-	gi|359488588|ref|XP_002276597.2|	PREDICTED: importin-13 isoform X2 [Vitis vinifera]
c53919_g1_i1_20445-3p	c52110_g2_i5	+	+	-	gi|255570655|ref|XP_002526282.1|	PREDICTED: phosphopantothenoylcysteine decarboxylase [Ricinus communis]
c53919_g1_i1_20445-3p	c53457_g2_i5	+	+	-	gi|731403355|ref|XP_010655028.1|	PREDICTED: zinc finger CCCH domain-containing protein 16 isoform X1 [Vitis vinifera]
c53919_g1_i1_20445-3p	c53700_g2_i7	+	+	-	gi|359488588|ref|XP_002276597.2|	PREDICTED: importin-13 isoform X2 [Vitis vinifera]
c53919_g1_i1_20445-3p	c53457_g2_i7	+	+	-	gi|731403355|ref|XP_010655028.1|	PREDICTED: zinc finger CCCH domain-containing protein 16 isoform X1 [Vitis vinifera]
c53919_g1_i1_20445-3p	c46376_g1_i2	+	-	+	gi|659110981|ref|XP_008455513.1|	PREDICTED: rho GDP-dissociation inhibitor 1-like [Cucumis melo]
c53919_g1_i1_20445-3p	c40107_g1_i1	+	+	+	gi|828334116|ref|XP_012575097.1|	PREDICTED: uncharacterized protein LOC105852868 [Cicer arietinum]
c53919_g1_i1_20445-3p	c37154_g1_i2	-	+	+
c53919_g1_i1_20445-3p	c37549_g1_i2	+	+	+	gi|225470997|ref|XP_002266598.1|	PREDICTED: pentatricopeptide repeat-containing protein At2g29760, chloroplastic [Vitis vinifera]
c53919_g1_i1_20445-3p	c51082_g1_i2	+	+	-	gi|359475862|ref|XP_002283008.2|	PREDICTED: uncharacterized protein LOC100260969 [Vitis vinifera]
c53919_g1_i1_20445-3p	c46376_g1_i1	+	-	+	gi|502079306|ref|XP_004486219.1|	PREDICTED: rho GDP-dissociation inhibitor 1 [Cicer arietinum]
c53949_g2_i2_20499-3p	c49783_g1_i3	+	+	-	gi|255549054|ref|XP_002515583.1|	PREDICTED: uncharacterized protein LOC8278599 [Ricinus communis]
c53949_g2_i2_20499-3p	c49783_g1_i2	+	+	-	gi|255549054|ref|XP_002515583.1|	PREDICTED: uncharacterized protein LOC8278599 [Ricinus communis]
c53949_g2_i2_20499-3p	c49783_g1_i1	+	+	-	gi|255549054|ref|XP_002515583.1|	PREDICTED: uncharacterized protein LOC8278599 [Ricinus communis]
c54730_g8_i1_23692-5p	c55324_g1_i2	+	+	-	gi|702450335|ref|XP_010025485.1|	PREDICTED: acyl-coenzyme A oxidase 2, peroxisomal [Eucalyptus grandis]
c54730_g8_i1_23692-5p	c55324_g1_i1	+	+	-	gi|702450335|ref|XP_010025485.1|	PREDICTED: acyl-coenzyme A oxidase 2, peroxisomal [Eucalyptus grandis]
c54730_g8_i1_23692-5p	c28884_g2_i1	+	-	+	gi|225470674|ref|XP_002269391.1|	PREDICTED: pentatricopeptide repeat-containing protein At2g13600-like isoform X2 [Vitis vinifera]
c54975_g1_i3_25875-3p	c43753_g1_i1	+	+	+
c54975_g1_i3_25875-3p	c54975_g1_i2	+	+	-	gi|1009116340|ref|XP_015874719.1|	PREDICTED: SWR1 complex subunit 6-like [Ziziphus jujuba]
c54975_g1_i3_25875-3p	c43110_g1_i2	+	+	-	gi|802577268|ref|XP_012068907.1|	PREDICTED: phospholipid:diacylglycerol acyltransferase 1-like [Jatropha curcas]
c54975_g1_i3_25875-3p	c1344_g1_i1	-	+	+	gi|731374148|ref|XP_010666874.1|	PREDICTED: uncharacterized protein LOC104883988 [Beta vulgaris subsp. vulgaris]
c54975_g1_i3_25875-3p	c54975_g1_i1	+	+	-	gi|703109973|ref|XP_010099448.1|	hypothetical protein L484_011147 [Morus notabilis]
c54975_g1_i3_25875-3p	c43110_g1_i4	+	+	-	gi|802577268|ref|XP_012068907.1|	PREDICTED: phospholipid:diacylglycerol acyltransferase 1-like [Jatropha curcas]
c54975_g1_i3_25875-3p	c1344_g1_i2	-	+	+	gi|731374148|ref|XP_010666874.1|	PREDICTED: uncharacterized protein LOC104883988 [Beta vulgaris subsp. vulgaris]
c54975_g1_i3_25875-3p	c41106_g1_i1	+	+	+	gi|225454817|ref|XP_002274926.1|	PREDICTED: ADP-ribosylation factor 1-like 2 [Vitis vinifera]
c54975_g1_i3_25875-3p	c43110_g1_i3	+	+	-	gi|802577268|ref|XP_012068907.1|	PREDICTED: phospholipid:diacylglycerol acyltransferase 1-like [Jatropha curcas]
c54975_g1_i3_25875-3p	c54975_g1_i3	+	+	-	gi|703109973|ref|XP_010099448.1|	hypothetical protein L484_011147 [Morus notabilis]
c54975_g1_i3_25875-3p	c639_g1_i1	-	+	+
c54975_g1_i3_25875-3p	c30908_g1_i2	-	+	+	gi|719965266|ref|XP_010255962.1|	PREDICTED: uncharacterized protein LOC104596480 [Nelumbo nucifera]
c54975_g1_i3_25875-3p	c30908_g1_i1	-	+	+	gi|719965266|ref|XP_010255962.1|	PREDICTED: uncharacterized protein LOC104596480 [Nelumbo nucifera]
c54975_g1_i3_25875-3p	c43110_g1_i1	+	+	-	gi|802577268|ref|XP_012068907.1|	PREDICTED: phospholipid:diacylglycerol acyltransferase 1-like [Jatropha curcas]
c54975_g1_i3_25875-3p	c43753_g1_i2	+	+	+
c54975_g1_i3_25875-3p	c11766_g1_i1	+	+	+	gi|470126271|ref|XP_004299113.1|	PREDICTED: probable prefoldin subunit 2 [Fragaria vesca subsp. vesca]
c54975_g1_i3_25875-3p	c52410_g2_i2	+	+	-
c54975_g1_i3_25875-3p	c40390_g1_i1	-	+	+
c54975_g1_i3_25875-3p	c35484_g1_i2	-	+	+	gi|359487571|ref|XP_002276987.2|	PREDICTED: glucose-6-phosphate 1-dehydrogenase 4, chloroplastic isoform X2 [Vitis vinifera]
c55002_g1_i3_26147-5p	c55002_g1_i3	+	+	-	gi|567895828|ref|XP_006440402.1|	hypothetical protein CICLE_v10020688mg [Citrus clementina]
c55002_g1_i3_26147-5p	c55002_g1_i2	+	+	-	gi|567895828|ref|XP_006440402.1|	hypothetical protein CICLE_v10020688mg [Citrus clementina]
c55002_g1_i3_26147-5p	c55002_g1_i4	+	+	-
c55254_g1_i2_28580-5p	c51823_g4_i1	+	+	-	gi|743861395|ref|XP_011031111.1|	PREDICTED: beta-galactosidase 6 isoform X2 [Populus euphratica]
c55254_g1_i2_28580-5p	c51823_g4_i2	+	+	-	gi|743861395|ref|XP_011031111.1|	PREDICTED: beta-galactosidase 6 isoform X2 [Populus euphratica]
c55568_g3_i2_32878-5p	c32110_g1_i1	-	+	+
c55568_g3_i2_32878-5p	c55805_g2_i1	+	+	-
c55568_g3_i2_32878-5p	c38452_g1_i2	-	+	+	gi|720060168|ref|XP_010274795.1|	PREDICTED: electron transfer flavoprotein subunit beta, mitochondrial-like [Nelumbo nucifera]
c55568_g3_i2_32878-5p	c55805_g2_i2	+	+	-
c55568_g3_i2_32878-5p	c38452_g1_i1	-	+	+	gi|720060168|ref|XP_010274795.1|	PREDICTED: electron transfer flavoprotein subunit beta, mitochondrial-like [Nelumbo nucifera]
c55568_g3_i2_32878-5p	c55805_g2_i3	+	+	-
c55568_g3_i2_32878-5p	c46108_g1_i1	+	+	+	gi|953496939|emb|CEG41248.1|	mitochondrion protein [Plasmopara halstedii]
c55568_g3_i2_32878-5p	c38452_g1_i3	-	+	+	gi|720060168|ref|XP_010274795.1|	PREDICTED: electron transfer flavoprotein subunit beta, mitochondrial-like [Nelumbo nucifera]
c55866_g1_i1_36718-3p	c55866_g1_i1	+	+	-
c55866_g1_i1_36718-3p	c55866_g1_i2	+	+	-
c61065_g1_i1_39302-3p	c40941_g1_i5	-	+	+	gi|703064858|ref|XP_010087308.1|	hypothetical protein L484_002988 [Morus notabilis]
c61065_g1_i1_39302-3p	c30848_g1_i1	-	+	+	gi|703077337|ref|XP_010090567.1|	Trafficking protein particle complex subunit 12 [Morus notabilis]
c61065_g1_i1_39302-3p	c40941_g1_i1	-	+	+	gi|470134664|ref|XP_004303159.1|	PREDICTED: PLASMODESMATA CALLOSE-BINDING PROTEIN 5-like [Fragaria vesca subsp. vesca]
c61065_g1_i1_39302-3p	c57307_g1_i1	+	+	-
c61065_g1_i1_39302-3p	c85818_g1_i1	+	+	-
c61065_g1_i1_39302-3p	c40941_g1_i2	-	+	+	gi|703064858|ref|XP_010087308.1|	hypothetical protein L484_002988 [Morus notabilis]
c61065_g1_i1_39302-5p	c45943_g1_i1	+	+	+	gi|731425241|ref|XP_010663184.1|	PREDICTED: uncharacterized protein LOC100255253 [Vitis vinifera]
c61065_g1_i1_39302-5p	c45943_g1_i4	+	+	+	gi|731425241|ref|XP_010663184.1|	PREDICTED: uncharacterized protein LOC100255253 [Vitis vinifera]
c61065_g1_i1_39302-5p	c57583_g1_i1	+	+	-
c61065_g1_i1_39302-5p	c45943_g1_i2	+	+	+	gi|731425241|ref|XP_010663184.1|	PREDICTED: uncharacterized protein LOC100255253 [Vitis vinifera]
c61065_g1_i1_39302-5p	c46264_g2_i2	+	+	+	gi|567894642|ref|XP_006439809.1|	hypothetical protein CICLE_v10019037mg [Citrus clementina]
c61065_g1_i1_39302-5p	c45943_g1_i3	+	+	+	gi|731425241|ref|XP_010663184.1|	PREDICTED: uncharacterized protein LOC100255253 [Vitis vinifera]
c61065_g1_i1_39302-5p	c48270_g1_i1	-	+	+	gi|731336717|ref|XP_010679409.1|	PREDICTED: H/ACA ribonucleoprotein complex non-core subunit NAF1 isoform X1 [Beta vulgaris subsp. vulgaris]
c61065_g1_i1_39302-5p	c37582_g2_i1	+	-	+
c61065_g1_i1_39302-5p	c46264_g2_i1	+	+	+	gi|567894642|ref|XP_006439809.1|	hypothetical protein CICLE_v10019037mg [Citrus clementina]
cca-miR6116-3p	c55930_g1_i1	+	+	-
gma-miR1520o-3p	c42552_g2_i1	+	+	-
gma-miR1520o-3p	c17392_g1_i1	-	+	+	gi|147798863|emb|CAN77001.1|	hypothetical protein VITISV_003899 [Vitis vinifera]
gma-miR1520o-3p	c39640_g1_i2	-	+	+	gi|802702620|ref|XP_012084013.1|	PREDICTED: protein DEHYDRATION-INDUCED 19 homolog 4 [Jatropha curcas]
gma-miR1520o-3p	c49293_g1_i1	+	+	-	gi|1021051015|gb|KZN08793.1|	hypothetical protein DCAR_001449 [Daucus carota subsp. sativus]
gma-miR1520o-3p	c33041_g1_i1	+	+	+	gi|731388158|ref|XP_002279066.2|	PREDICTED: calmodulin-4 [Vitis vinifera]
gma-miR1520o-3p	c51088_g2_i1	+	+	-	gi|596280969|ref|XP_007225277.1|	hypothetical protein PRUPE_ppa001427mg [Prunus persica]
gma-miR1520o-3p	c49093_g1_i1	+	+	+	gi|802581704|ref|XP_012069863.1|	PREDICTED: 60S ribosomal protein L14-1 [Jatropha curcas]
gma-miR1520o-3p	c53246_g1_i5	+	+	-
gma-miR1520o-3p	c91959_g1_i1	+	+	-	gi|657980759|ref|XP_008382382.1|	PREDICTED: squalene monooxygenase-like [Malus domestica]
gma-miR1520o-3p	c48007_g1_i1	+	-	+	gi|2425107|gb|AAB70837.1|	glutathione reductase (NADPH) [Vitis vinifera]
gma-miR1520o-3p	c54053_g2_i2	+	+	-	gi|388506496|gb|AFK41314.1|	unknown [Lotus japonicus]
gma-miR1520o-3p	c53268_g1_i12	+	+	-	gi|590661117|ref|XP_007035585.1|	Arginine methyltransferase 4A isoform 1 [Theobroma cacao]
gma-miR1520o-3p	c53923_g4_i1	+	+	-	gi|802764711|ref|XP_012090041.1|	PREDICTED: zinc finger CCCH domain-containing protein 22-like isoform X2 [Jatropha curcas]
gma-miR1520o-3p	c51481_g2_i2	+	+	-	gi|225430760|ref|XP_002266788.1|	PREDICTED: pyridine nucleotide-disulfide oxidoreductase domain-containing protein 2 [Vitis vinifera]
gma-miR1520o-3p	c43267_g2_i2	+	+	+	gi|1009155075|ref|XP_015895520.1|	PREDICTED: probable ribose-5-phosphate isomerase 2 [Ziziphus jujuba]
gma-miR1520o-3p	c53288_g1_i2	+	+	-	gi|147768061|emb|CAN64915.1|	hypothetical protein VITISV_030073 [Vitis vinifera]
gma-miR1520o-3p	c13370_g1_i1	-	+	+	gi|545705062|ref|XP_005704852.1|	cytochrome p450 [Galdieria sulphuraria]
gma-miR1520o-3p	c474_g1_i1	-	+	+	gi|147787265|emb|CAN73481.1|	hypothetical protein VITISV_026695 [Vitis vinifera]
gma-miR1520o-3p	c81010_g1_i1	+	+	-
gma-miR1520o-3p	c46776_g1_i1	+	+	-	gi|595805683|ref|XP_007202329.1|	hypothetical protein PRUPE_ppa009153mg [Prunus persica]
gma-miR1520o-3p	c31486_g2_i1	+	+	+	gi|985432999|ref|XP_015382359.1|	PREDICTED: uncharacterized protein LOC107175459 [Citrus sinensis]
gma-miR1520o-3p	c40742_g2_i1	+	+	+
gma-miR1520o-3p	c58640_g1_i1	+	+	-	gi|657971052|ref|XP_008377292.1|	PREDICTED: isoflavone reductase homolog [Malus domestica]
gma-miR1520o-3p	c82814_g1_i1	+	+	-
gma-miR1520o-3p	c81692_g1_i1	+	+	-	gi|225460057|ref|XP_002274203.1|	PREDICTED: uncharacterized protein LOC100241424 [Vitis vinifera]
gma-miR1520o-3p	c43115_g1_i3	+	+	+	gi|1009163902|ref|XP_015900210.1|	PREDICTED: F-box protein PP2-A13-like [Ziziphus jujuba]
gma-miR1520o-3p	c53441_g1_i3	+	+	-	gi|566159176|ref|XP_006386756.1|	hypothetical protein POPTR_0002s20910g [Populus trichocarpa]
gma-miR1520o-3p	c55494_g1_i4	+	+	-	gi|731380282|ref|XP_010662493.1|	PREDICTED: protein arginine N-methyltransferase 1.6 [Vitis vinifera]
gma-miR1520o-3p	c53288_g1_i1	+	+	-	gi|147768061|emb|CAN64915.1|	hypothetical protein VITISV_030073 [Vitis vinifera]
gma-miR1520o-3p	c53310_g3_i4	+	+	-	gi|296087325|emb|CBI33699.3|	unnamed protein product [Vitis vinifera]
gma-miR1520o-3p	c40528_g1_i1	+	+	+	gi|823161552|ref|XP_012480651.1|	PREDICTED: cationic amino acid transporter 1-like isoform X1 [Gossypium raimondii]
gma-miR1520o-3p	c53246_g1_i2	+	+	-
gma-miR1520o-3p	c48014_g1_i5	+	+	+	gi|731370629|ref|XP_010647970.1|	PREDICTED: PAX3- and PAX7-binding protein 1 [Vitis vinifera]
gma-miR1520o-3p	c48014_g1_i3	+	+	+	gi|731370629|ref|XP_010647970.1|	PREDICTED: PAX3- and PAX7-binding protein 1 [Vitis vinifera]
gma-miR1520o-3p	c74753_g1_i1	+	+	-	gi|225429822|ref|XP_002280812.1|	PREDICTED: protein CUP-SHAPED COTYLEDON 2 [Vitis vinifera]
gma-miR1520o-3p	c25755_g2_i1	+	+	-	gi|641398234|gb|AIA58706.1|	inducer of CBF expression 3 [Vitis riparia]
gma-miR1520o-3p	c51481_g2_i6	+	+	-	gi|1009144661|ref|XP_015889922.1|	PREDICTED: pyridine nucleotide-disulfide oxidoreductase domain-containing protein 2-like isoform X2 [Ziziphus jujuba]
gma-miR1520o-3p	c48700_g3_i1	+	+	+	gi|697148858|ref|XP_009628620.1|	PREDICTED: protein YLS9 [Nicotiana tomentosiformis]
gma-miR1520o-3p	c39640_g1_i3	-	+	+	gi|731388291|ref|XP_010649547.1|	PREDICTED: protein DEHYDRATION-INDUCED 19 homolog 4 [Vitis vinifera]
gma-miR1520o-3p	c43267_g2_i1	+	+	+	gi|1009155075|ref|XP_015895520.1|	PREDICTED: probable ribose-5-phosphate isomerase 2 [Ziziphus jujuba]
gma-miR1520o-3p	c42864_g1_i1	-	+	+	gi|1009127142|ref|XP_015880538.1|	PREDICTED: 30S ribosomal protein 3, chloroplastic-like [Ziziphus jujuba]
gma-miR1520o-3p	c54113_g4_i1	+	+	-	gi|641863570|gb|KDO82256.1|	hypothetical protein CISIN_1g040681mg [Citrus sinensis]
gma-miR1520o-3p	c53383_g1_i5	+	+	-	gi|225436783|ref|XP_002268490.1|	PREDICTED: zinc finger protein CONSTANS-LIKE 13 [Vitis vinifera]
gma-miR1520o-3p	c53441_g1_i2	+	+	-	gi|566159176|ref|XP_006386756.1|	hypothetical protein POPTR_0002s20910g [Populus trichocarpa]
gma-miR1520o-3p	c39640_g1_i4	-	+	+	gi|731388291|ref|XP_010649547.1|	PREDICTED: protein DEHYDRATION-INDUCED 19 homolog 4 [Vitis vinifera]
gma-miR1520o-3p	c53268_g1_i6	+	+	-	gi|590661117|ref|XP_007035585.1|	Arginine methyltransferase 4A isoform 1 [Theobroma cacao]
gma-miR1520o-3p	c48014_g1_i7	+	+	+	gi|731370629|ref|XP_010647970.1|	PREDICTED: PAX3- and PAX7-binding protein 1 [Vitis vinifera]
gma-miR1520o-3p	c48014_g1_i2	+	+	+	gi|731370629|ref|XP_010647970.1|	PREDICTED: PAX3- and PAX7-binding protein 1 [Vitis vinifera]
gma-miR1520o-3p	c53268_g1_i11	+	+	-	gi|590661117|ref|XP_007035585.1|	Arginine methyltransferase 4A isoform 1 [Theobroma cacao]
gma-miR1520o-3p	c42688_g1_i1	+	+	-
gma-miR1520o-3p	c26408_g1_i1	+	+	+	gi|359484512|ref|XP_003633115.1|	PREDICTED: asparagine--tRNA ligase, cytoplasmic 1 [Vitis vinifera]
gma-miR1520o-3p	c42864_g1_i2	-	+	+
gma-miR1520o-3p	c49078_g1_i1	+	+	+	gi|802645768|ref|XP_012079361.1|	PREDICTED: subtilisin-like protease SBT1.7 [Jatropha curcas]
gma-miR1520o-3p	c46150_g1_i1	+	+	+	gi|225456173|ref|XP_002282611.1|	PREDICTED: ERAD-associated E3 ubiquitin-protein ligase component HRD3A [Vitis vinifera]
gma-miR1520o-3p	c53298_g4_i1	+	+	-	gi|296089652|emb|CBI39471.3|	unnamed protein product [Vitis vinifera]
gma-miR1520o-3p	c53268_g1_i3	+	+	-	gi|590661117|ref|XP_007035585.1|	Arginine methyltransferase 4A isoform 1 [Theobroma cacao]
gma-miR1520o-3p	c38091_g1_i1	+	+	+	gi|641864697|gb|KDO83383.1|	hypothetical protein CISIN_1g026608mg [Citrus sinensis]
gma-miR1520o-3p	c54986_g2_i4	+	+	-	gi|111146842|gb|ABH07369.1|	B-type cyclin [Quercus suber]
gma-miR1520o-3p	c53246_g1_i4	+	+	-
gma-miR1520o-3p	c27804_g1_i1	+	+	+	gi|225456981|ref|XP_002282076.1|	PREDICTED: homeobox protein knotted-1-like 6 [Vitis vinifera]
gma-miR1520o-3p	c50468_g1_i1	+	+	-	gi|802645768|ref|XP_012079361.1|	PREDICTED: subtilisin-like protease SBT1.7 [Jatropha curcas]
gma-miR1520o-3p	c53383_g1_i6	+	+	-	gi|1012235419|ref|XP_015939522.1|	PREDICTED: pyruvate dehydrogenase E1 component subunit beta-1, mitochondrial-like [Arachis duranensis]
gma-miR1520o-3p	c54107_g2_i1	+	+	-	gi|359492916|ref|XP_002283927.2|	PREDICTED: transport inhibitor response 1-like protein [Vitis vinifera]
gma-miR1520o-3p	c49293_g1_i2	+	+	-	gi|1021051015|gb|KZN08793.1|	hypothetical protein DCAR_001449 [Daucus carota subsp. sativus]
gma-miR1520o-3p	c42478_g1_i1	+	+	+
gma-miR1520o-3p	c54053_g2_i3	+	+	-	gi|388506496|gb|AFK41314.1|	unknown [Lotus japonicus]
gma-miR1520o-3p	c51481_g2_i4	+	+	-	gi|225430760|ref|XP_002266788.1|	PREDICTED: pyridine nucleotide-disulfide oxidoreductase domain-containing protein 2 [Vitis vinifera]
gma-miR1520o-3p	c43933_g3_i1	-	+	+	gi|976918821|gb|KVI03981.1|	Ovate protein family, C-terminal [Cynara cardunculus var. scolymus]
gma-miR1520o-3p	c8563_g1_i1	+	+	-	gi|566190158|ref|XP_002315815.2|	hypothetical protein POPTR_0010s10700g [Populus trichocarpa]
gma-miR1520o-3p	c55494_g1_i2	+	+	-	gi|731380282|ref|XP_010662493.1|	PREDICTED: protein arginine N-methyltransferase 1.6 [Vitis vinifera]
gma-miR1520o-3p	c65229_g1_i1	+	+	-
gma-miR1520o-3p	c45911_g2_i1	+	+	+	gi|225453189|ref|XP_002276147.1|	PREDICTED: probable inactive receptor kinase At1g48480 [Vitis vinifera]
gma-miR1520o-3p	c36618_g1_i1	+	-	+	gi|802618958|ref|XP_012075480.1|	PREDICTED: multiple C2 and transmembrane domain-containing protein 2 [Jatropha curcas]
gma-miR1520o-3p	c53268_g1_i2	+	+	-	gi|590661117|ref|XP_007035585.1|	Arginine methyltransferase 4A isoform 1 [Theobroma cacao]
gma-miR1520o-3p	c34414_g1_i1	+	+	-	gi|703072384|ref|XP_010089271.1|	Nuclear pore glycoprotein p62 [Morus notabilis]
gma-miR1520o-3p	c53441_g1_i1	+	+	-	gi|566159176|ref|XP_006386756.1|	hypothetical protein POPTR_0002s20910g [Populus trichocarpa]
gma-miR1520o-3p	c43115_g1_i2	+	+	+	gi|1009163902|ref|XP_015900210.1|	PREDICTED: F-box protein PP2-A13-like [Ziziphus jujuba]
gma-miR1520o-3p	c49093_g1_i2	+	+	+	gi|802581704|ref|XP_012069863.1|	PREDICTED: 60S ribosomal protein L14-1 [Jatropha curcas]
gma-miR1520o-3p	c35301_g1_i1	+	-	+	gi|585107781|gb|EWM25912.1|	sulfate transporter [Nannochloropsis gaditana]
gma-miR1520o-3p	c50169_g1_i1	+	+	-	gi|788945648|gb|AKA44592.1|	UGTPg19 [Panax ginseng]
gma-miR1520o-3p	c54986_g2_i3	+	+	-
gma-miR1520o-3p	c47842_g1_i1	+	-	+	gi|802588542|ref|XP_012070945.1|	PREDICTED: pirin-like protein [Jatropha curcas]
gma-miR1520o-3p	c43266_g1_i1	+	+	+	gi|225462703|ref|XP_002267400.1|	PREDICTED: ethylene-responsive transcription factor CRF4 [Vitis vinifera]
gma-miR1520o-3p	c53027_g1_i1	+	+	-	gi|802693633|ref|XP_012083019.1|	PREDICTED: protoporphyrinogen oxidase 1, chloroplastic [Jatropha curcas]
gma-miR1520o-3p	c8563_g1_i2	+	+	-	gi|695059940|ref|XP_009418345.1|	PREDICTED: gibberellin 2-beta-dioxygenase 8-like [Musa acuminata subsp. malaccensis]
gma-miR1520o-3p	c53310_g3_i1	+	+	-	gi|296087325|emb|CBI33699.3|	unnamed protein product [Vitis vinifera]
gma-miR1520o-3p	c51481_g2_i3	+	+	-	gi|225430760|ref|XP_002266788.1|	PREDICTED: pyridine nucleotide-disulfide oxidoreductase domain-containing protein 2 [Vitis vinifera]
gma-miR1520o-3p	c31486_g2_i3	+	+	+	gi|985432999|ref|XP_015382359.1|	PREDICTED: uncharacterized protein LOC107175459 [Citrus sinensis]
gma-miR1520o-3p	c51481_g2_i8	+	+	-	gi|590703677|ref|XP_007046942.1|	FAD/NAD(P)-binding oxidoreductase family protein isoform 2, partial [Theobroma cacao]
gma-miR1520o-3p	c55494_g1_i3	+	+	-	gi|731380282|ref|XP_010662493.1|	PREDICTED: protein arginine N-methyltransferase 1.6 [Vitis vinifera]
gma-miR1520o-3p	c39640_g1_i1	-	+	+	gi|731388291|ref|XP_010649547.1|	PREDICTED: protein DEHYDRATION-INDUCED 19 homolog 4 [Vitis vinifera]
gma-miR1520o-3p	c48014_g1_i4	+	+	+	gi|731370629|ref|XP_010647970.1|	PREDICTED: PAX3- and PAX7-binding protein 1 [Vitis vinifera]
gma-miR1520o-3p	c53310_g3_i3	+	+	-	gi|901814232|gb|KMZ68637.1|	hypothetical protein ZOSMA_234G00110 [Zostera marina]
gma-miR1520o-3p	c42593_g1_i1	+	+	-	gi|223549973|gb|EEF51460.1|	conserved hypothetical protein [Ricinus communis]
gma-miR1520o-3p	c55494_g1_i1	+	+	-	gi|985446869|ref|XP_015385349.1|	PREDICTED: protein arginine N-methyltransferase 1.6 isoform X1 [Citrus sinensis]
gma-miR1520o-3p	c53246_g1_i1	+	+	-
gma-miR1520o-3p	c50286_g1_i1	+	+	-	gi|147856095|emb|CAN82449.1|	hypothetical protein VITISV_006434 [Vitis vinifera]
gma-miR1520o-3p	c42767_g1_i1	-	+	+	gi|703093998|ref|XP_010095111.1|	hypothetical protein L484_015610 [Morus notabilis]
gma-miR1520o-3p	c53383_g1_i3	+	+	-	gi|225436783|ref|XP_002268490.1|	PREDICTED: zinc finger protein CONSTANS-LIKE 13 [Vitis vinifera]
gma-miR1520o-3p	c53268_g1_i4	+	+	-	gi|590661117|ref|XP_007035585.1|	Arginine methyltransferase 4A isoform 1 [Theobroma cacao]
gma-miR1520o-3p	c47465_g1_i2	+	-	+	gi|731394429|ref|XP_010651834.1|	PREDICTED: protein argonaute 5 [Vitis vinifera]
gma-miR1520o-3p	c51481_g2_i9	+	+	-	gi|225430760|ref|XP_002266788.1|	PREDICTED: pyridine nucleotide-disulfide oxidoreductase domain-containing protein 2 [Vitis vinifera]
gma-miR1520o-3p	c48014_g1_i1	+	+	+	gi|731370629|ref|XP_010647970.1|	PREDICTED: PAX3- and PAX7-binding protein 1 [Vitis vinifera]
gma-miR1520o-3p	c53441_g1_i5	+	+	-	gi|566159176|ref|XP_006386756.1|	hypothetical protein POPTR_0002s20910g [Populus trichocarpa]
gma-miR1520o-3p	c43115_g1_i1	+	+	+	gi|1009163902|ref|XP_015900210.1|	PREDICTED: F-box protein PP2-A13-like [Ziziphus jujuba]
gma-miR1520o-3p	c29660_g1_i1	-	+	+	gi|1012332465|gb|KYP43895.1|	hypothetical protein KK1_034628 [Cajanus cajan]
gma-miR1520o-3p	c53383_g1_i2	+	+	-	gi|225436783|ref|XP_002268490.1|	PREDICTED: zinc finger protein CONSTANS-LIKE 13 [Vitis vinifera]
gma-miR1520o-3p	c29605_g1_i1	-	+	+	gi|225437850|ref|XP_002263867.1|	PREDICTED: uncharacterized protein LOC100247992 [Vitis vinifera]
gma-miR1520o-3p	c48287_g2_i1	+	-	+	gi|225443035|ref|XP_002268792.1|	PREDICTED: sodium-coupled neutral amino acid transporter 4 [Vitis vinifera]
gma-miR1520o-3p	c54986_g2_i5	+	+	-	gi|111146842|gb|ABH07369.1|	B-type cyclin [Quercus suber]
gma-miR1520o-3p	c54053_g2_i1	+	+	-	gi|388506496|gb|AFK41314.1|	unknown [Lotus japonicus]
gma-miR1520o-3p	c54986_g2_i1	+	+	-	gi|111146842|gb|ABH07369.1|	B-type cyclin [Quercus suber]
gma-miR1520o-3p	c53246_g1_i3	+	+	-
gma-miR1520o-3p	c47610_g1_i2	+	+	+	gi|731430119|ref|XP_010664883.1|	PREDICTED: serine carboxypeptidase-like 42 isoform X2 [Vitis vinifera]
gma-miR1520o-3p	c48946_g1_i1	+	+	+	gi|384597509|gb|AFI23411.1|	pectin methylesterase [Coffea arabica]
gma-miR1520o-3p	c53383_g1_i4	+	+	-	gi|502100181|ref|XP_004491655.1|	PREDICTED: pyruvate dehydrogenase E1 component subunit beta, mitochondrial [Cicer arietinum]
gma-miR1520o-3p	c51481_g2_i1	+	+	-	gi|225430760|ref|XP_002266788.1|	PREDICTED: pyridine nucleotide-disulfide oxidoreductase domain-containing protein 2 [Vitis vinifera]
gma-miR1520o-3p	c50169_g1_i2	+	+	-	gi|788945648|gb|AKA44592.1|	UGTPg19 [Panax ginseng]
gma-miR1520o-3p	c44157_g1_i1	+	+	+	gi|225439707|ref|XP_002272504.1|	PREDICTED: probable WRKY transcription factor 70 [Vitis vinifera]
gma-miR1520o-3p	c47465_g1_i1	+	-	+	gi|731394429|ref|XP_010651834.1|	PREDICTED: protein argonaute 5 [Vitis vinifera]
gma-miR1520o-3p	c42767_g1_i2	-	+	+	gi|703093998|ref|XP_010095111.1|	hypothetical protein L484_015610 [Morus notabilis]
gma-miR1520o-3p	c42313_g3_i1	+	+	+	gi|719981438|ref|XP_010250126.1|	PREDICTED: uncharacterized protein LOC104592449 [Nelumbo nucifera]
gma-miR1520o-3p	c47610_g1_i1	+	+	+	gi|225457767|ref|XP_002278193.1|	PREDICTED: serine carboxypeptidase-like 42 isoform X1 [Vitis vinifera]
gma-miR1520o-3p	c35421_g1_i1	+	+	+
gma-miR171b-5p	c54846_g1_i6	+	+	-	gi|802716295|ref|XP_012084951.1|	PREDICTED: 3-deoxy-manno-octulosonate cytidylyltransferase, mitochondrial [Jatropha curcas]
gma-miR171b-5p	c54846_g1_i3	+	+	-	gi|702364850|ref|XP_010060550.1|	PREDICTED: 3-deoxy-manno-octulosonate cytidylyltransferase, mitochondrial [Eucalyptus grandis]
gma-miR171b-5p	c54846_g1_i13	+	+	-	gi|225461429|ref|XP_002284913.1|	PREDICTED: 3-deoxy-manno-octulosonate cytidylyltransferase, mitochondrial [Vitis vinifera]
gma-miR4404-3p	c36977_g1_i1	+	+	+	gi|225444938|ref|XP_002282308.1|	PREDICTED: ectonucleotide pyrophosphatase/phosphodiesterase family member 3 [Vitis vinifera]
gma-miR4404-3p	c41204_g1_i1	+	+	-	gi|225444938|ref|XP_002282308.1|	PREDICTED: ectonucleotide pyrophosphatase/phosphodiesterase family member 3 [Vitis vinifera]
gra-miR167c-3p	c49529_g2_i1	+	+	-
gra-miR167c-3p	c43530_g1_i1	+	-	+
gra-miR167c-3p	c49529_g2_i3	+	+	-
gra-miR8766-3p	c34376_g3_i1	+	+	+	gi|947089735|gb|KRH38400.1|	hypothetical protein GLYMA_09G133900 [Glycine max]
gra-miR8766-3p	c22602_g1_i1	+	+	+	gi|238915472|gb|ACR78249.1|	SGT1 [Malus hupehensis]
gra-miR8766-3p	c15961_g2_i1	+	+	+
gra-miR8766-3p	c2135_g1_i1	+	+	+	gi|53749465|gb|AAU90319.1|	hypothetical protein SDM1_55t00005 [Solanum demissum]
gra-miR8766-3p	c2135_g1_i2	+	+	+	gi|53749465|gb|AAU90319.1|	hypothetical protein SDM1_55t00005 [Solanum demissum]
gra-miR8766-3p	c70613_g1_i1	+	+	-
lja-miR11131-3p	c53409_g1_i2	+	+	-	gi|702490297|ref|XP_010035637.1|	PREDICTED: uncharacterized protein LOC104424830 [Eucalyptus grandis]
lja-miR11131-3p	c48423_g1_i2	-	+	+
lja-miR11131-3p	c53409_g1_i5	+	+	-	gi|1009128026|ref|XP_015881006.1|	PREDICTED: uncharacterized protein LOC107416969 [Ziziphus jujuba]
lja-miR11131-3p	c46004_g1_i1	+	-	+	gi|731408226|ref|XP_010656780.1|	PREDICTED: putative inactive cadmium/zinc-transporting ATPase HMA3 [Vitis vinifera]
lja-miR11131-3p	c41738_g1_i1	+	+	+
lja-miR11131-3p	c55588_g1_i3	+	+	-	gi|802621418|ref|XP_012075981.1|	PREDICTED: RINT1-like protein MAG2L [Jatropha curcas]
lja-miR11131-3p	c54468_g12_i1	+	+	-	gi|719969044|ref|XP_010267266.1|	PREDICTED: phospho-2-dehydro-3-deoxyheptonate aldolase 2, chloroplastic-like [Nelumbo nucifera]
lja-miR11131-3p	c52687_g1_i1	+	+	-	gi|731427967|ref|XP_002284592.3|	PREDICTED: pentatricopeptide repeat-containing protein At1g77360, mitochondrial [Vitis vinifera]
lja-miR11131-3p	c23969_g1_i1	+	+	+	gi|270346380|pdb|2WWB|M	Chain M, Cryo-Em Structure Of The Mammalian Sec61 Complex Bound To The Actively Translating Wheat Germ 80s Ribosome
lja-miR11131-3p	c48570_g1_i1	+	-	+	gi|147866291|emb|CAN82037.1|	hypothetical protein VITISV_033902 [Vitis vinifera]
lja-miR11131-3p	c22647_g1_i1	+	-	+
lja-miR11131-3p	c52687_g1_i2	+	+	-	gi|731427967|ref|XP_002284592.3|	PREDICTED: pentatricopeptide repeat-containing protein At1g77360, mitochondrial [Vitis vinifera]
lja-miR11131-3p	c52362_g2_i1	+	+	-	gi|731433292|ref|XP_010644588.1|	PREDICTED: E3 ubiquitin-protein ligase UPL1 isoform X2 [Vitis vinifera]
lja-miR11131-3p	c46004_g1_i2	+	-	+	gi|731408226|ref|XP_010656780.1|	PREDICTED: putative inactive cadmium/zinc-transporting ATPase HMA3 [Vitis vinifera]
lja-miR11131-3p	c10422_g1_i1	-	+	+
lja-miR11131-3p	c54262_g1_i3	+	+	-
lja-miR11131-3p	c52687_g1_i3	+	+	-	gi|731427967|ref|XP_002284592.3|	PREDICTED: pentatricopeptide repeat-containing protein At1g77360, mitochondrial [Vitis vinifera]
lja-miR11131-3p	c52362_g2_i2	+	+	-	gi|731433292|ref|XP_010644588.1|	PREDICTED: E3 ubiquitin-protein ligase UPL1 isoform X2 [Vitis vinifera]
lja-miR11131-3p	c53409_g1_i6	+	+	-	gi|1009128026|ref|XP_015881006.1|	PREDICTED: uncharacterized protein LOC107416969 [Ziziphus jujuba]
lja-miR11131-3p	c53749_g1_i1	+	+	-	gi|225456926|ref|XP_002278116.1|	PREDICTED: putative pentatricopeptide repeat-containing protein At1g64310 [Vitis vinifera]
lja-miR11131-3p	c53877_g2_i3	+	+	-	gi|296084567|emb|CBI25588.3|	unnamed protein product [Vitis vinifera]
lja-miR11131-3p	c34495_g1_i2	+	-	+	gi|147841418|emb|CAN73362.1|	hypothetical protein VITISV_006167 [Vitis vinifera]
lja-miR11131-3p	c54099_g1_i1	+	+	-	gi|1009123985|ref|XP_015878830.1|	PREDICTED: DEAD-box ATP-dependent RNA helicase 37-like [Ziziphus jujuba]
lja-miR11131-3p	c36301_g3_i1	+	+	+	gi|326510753|dbj|BAJ91724.1|	predicted protein [Hordeum vulgare subsp. vulgare]
lja-miR11131-3p	c43824_g1_i1	+	+	-	gi|593685776|ref|XP_007143569.1|	hypothetical protein PHAVU_007G082700g [Phaseolus vulgaris]
lja-miR11131-3p	c53313_g1_i1	+	+	-	gi|225452648|ref|XP_002276468.1|	PREDICTED: alpha-mannosidase 2x [Vitis vinifera]
lja-miR11131-3p	c45814_g1_i1	-	+	+	gi|902165538|gb|KNA07114.1|	hypothetical protein SOVF_174780 [Spinacia oleracea]
lja-miR11131-3p	c54468_g12_i2	+	+	-	gi|719969044|ref|XP_010267266.1|	PREDICTED: phospho-2-dehydro-3-deoxyheptonate aldolase 2, chloroplastic-like [Nelumbo nucifera]
lja-miR11131-3p	c42435_g1_i1	+	-	+
lja-miR11131-3p	c52687_g1_i4	+	+	-	gi|731427967|ref|XP_002284592.3|	PREDICTED: pentatricopeptide repeat-containing protein At1g77360, mitochondrial [Vitis vinifera]
lja-miR11131-3p	c53409_g1_i1	+	+	-	gi|1009128026|ref|XP_015881006.1|	PREDICTED: uncharacterized protein LOC107416969 [Ziziphus jujuba]
lja-miR11131-3p	c9226_g1_i1	+	-	+	gi|147815658|emb|CAN77265.1|	hypothetical protein VITISV_041157 [Vitis vinifera]
lja-miR11131-3p	c9780_g1_i1	-	+	+
lja-miR11131-3p	c81917_g1_i2	+	+	-
lja-miR11131-3p	c80346_g1_i1	+	+	-
lja-miR11131-3p	c26845_g1_i1	+	+	+
lja-miR11131-3p	c50926_g1_i2	+	+	-	gi|1000944925|ref|XP_015581473.1|	PREDICTED: putative HVA22-like protein g [Ricinus communis]
lja-miR11131-3p	c3153_g1_i1	+	+	+
lja-miR11131-3p	c45783_g2_i1	+	-	+	gi|147789894|emb|CAN76132.1|	hypothetical protein VITISV_022809 [Vitis vinifera]
lja-miR11131-3p	c53877_g2_i5	+	+	-	gi|296084567|emb|CBI25588.3|	unnamed protein product [Vitis vinifera]
lja-miR11131-3p	c36199_g1_i1	+	-	+	gi|720054862|ref|XP_010273192.1|	PREDICTED: uncharacterized protein At5g39865-like [Nelumbo nucifera]
lja-miR11131-3p	c55588_g1_i2	+	+	-	gi|595852665|ref|XP_007210355.1|	hypothetical protein PRUPE_ppa001653mg [Prunus persica]
lja-miR11131-3p	c53313_g1_i9	+	+	-	gi|590649094|ref|XP_007032320.1|	Golgi alpha-mannosidase II isoform 1 [Theobroma cacao]
lja-miR11131-3p	c55858_g3_i1	+	+	-
lja-miR11131-3p	c51728_g1_i1	+	+	-	gi|802546502|ref|XP_012085200.1|	PREDICTED: peptidyl-prolyl cis-trans isomerase FKBP62-like [Jatropha curcas]
lja-miR11131-3p	c46493_g2_i1	+	-	+	gi|719981054|ref|XP_010250008.1|	PREDICTED: protein kinase PINOID 2-like [Nelumbo nucifera]
lja-miR11131-3p	c46888_g1_i1	+	+	+	gi|225427716|ref|XP_002265086.1|	PREDICTED: V-type proton ATPase subunit a3 [Vitis vinifera]
lja-miR11131-3p	c53409_g1_i4	+	+	-	gi|1009128026|ref|XP_015881006.1|	PREDICTED: uncharacterized protein LOC107416969 [Ziziphus jujuba]
lja-miR11131-3p	c53313_g1_i2	+	+	-	gi|590649094|ref|XP_007032320.1|	Golgi alpha-mannosidase II isoform 1 [Theobroma cacao]
lja-miR11131-3p	c29356_g1_i1	-	+	+	gi|147767131|emb|CAN76605.1|	hypothetical protein VITISV_012934 [Vitis vinifera]
lja-miR11131-3p	c35804_g1_i1	-	+	+
lja-miR11131-3p	c81917_g1_i1	+	+	-
lja-miR7540a-5p	c639_g1_i1	-	+	+
lja-miR7540a-5p	c25945_g1_i1	-	+	+	gi|470142689|ref|XP_004307035.1|	PREDICTED: 54S ribosomal protein L51, mitochondrial-like [Fragaria vesca subsp. vesca]
lja-miR7540a-5p	c59717_g1_i1	+	+	-
lja-miR7540a-5p	c50464_g1_i2	+	+	-
lja-miR7540a-5p	c52140_g2_i1	+	+	-	gi|590645333|ref|XP_007031313.1|	Uncharacterized protein TCM_016763 [Theobroma cacao]
lja-miR7540a-5p	c14233_g1_i1	+	-	+	gi|657997892|ref|XP_008391331.1|	PREDICTED: protein YLS9 [Malus domestica]
mtr-miR2592bq-3p	c71781_g1_i1	+	+	-	gi|643725633|gb|KDP34612.1|	hypothetical protein JCGZ_11135 [Jatropha curcas]
sly-miR10539-3p	c44975_g1_i1	+	-	+	gi|802719812|ref|XP_012085387.1|	PREDICTED: uncharacterized protein LOC105644596 [Jatropha curcas]
sly-miR10539-3p	c54613_g2_i1	+	+	-
sly-miR10539-3p	c47033_g1_i3	+	+	+	gi|731419063|ref|XP_010660891.1|	PREDICTED: gamma-tubulin complex component 2 [Vitis vinifera]
sly-miR10539-3p	c47033_g1_i1	+	+	+	gi|731419063|ref|XP_010660891.1|	PREDICTED: gamma-tubulin complex component 2 [Vitis vinifera]
sly-miR10539-3p	c47033_g1_i7	+	+	+	gi|731419063|ref|XP_010660891.1|	PREDICTED: gamma-tubulin complex component 2 [Vitis vinifera]
sly-miR10539-3p	c54613_g3_i1	+	+	-
sly-miR10539-3p	c45327_g1_i1	+	+	+	gi|720037120|ref|XP_010267572.1|	PREDICTED: uncharacterized protein LOC104604760 [Nelumbo nucifera]
sly-miR10539-3p	c47877_g1_i1	-	+	+	gi|698443680|ref|XP_009764929.1|	PREDICTED: peroxisomal membrane protein 13 isoform X2 [Nicotiana sylvestris]
sly-miR10539-3p	c47033_g1_i6	+	+	+	gi|731419063|ref|XP_010660891.1|	PREDICTED: gamma-tubulin complex component 2 [Vitis vinifera]
sly-miR10539-3p	c23873_g1_i1	+	-	+	gi|571443251|ref|XP_006576082.1|	PREDICTED: uncharacterized protein LOC102659506 [Glycine max]
sly-miR10539-3p	c52470_g6_i2	+	+	-	gi|147779622|emb|CAN74354.1|	hypothetical protein VITISV_012842 [Vitis vinifera]
sly-miR10539-3p	c44975_g1_i2	+	-	+	gi|802719812|ref|XP_012085387.1|	PREDICTED: uncharacterized protein LOC105644596 [Jatropha curcas]
sly-miR10539-3p	c45327_g1_i2	+	+	+	gi|720037120|ref|XP_010267572.1|	PREDICTED: uncharacterized protein LOC104604760 [Nelumbo nucifera]
sly-miR10539-3p	c34259_g1_i1	-	+	+	gi|641851056|gb|KDO69927.1|	hypothetical protein CISIN_1g022439mg [Citrus sinensis]
sly-miR10539-3p	c34259_g1_i2	-	+	+	gi|641851056|gb|KDO69927.1|	hypothetical protein CISIN_1g022439mg [Citrus sinensis]
sly-miR10539-3p	c47033_g1_i5	+	+	+	gi|731419063|ref|XP_010660891.1|	PREDICTED: gamma-tubulin complex component 2 [Vitis vinifera]
zma-miR164d-5p	c45465_g1_i1	+	+	+	gi|731400880|ref|XP_010654088.1|	PREDICTED: uncharacterized protein At5g03900, chloroplastic [Vitis vinifera]
zma-miR164d-5p	c43091_g1_i1	-	+	+	gi|645233458|ref|XP_008223356.1|	PREDICTED: uncharacterized protein LOC103323165 [Prunus mume]
zma-miR164d-5p	c1638_g1_i1	+	+	+	gi|731390129|ref|XP_010650241.1|	PREDICTED: uncharacterized protein LOC104879331 [Vitis vinifera]
zma-miR164d-5p	c2525_g1_i1	-	+	+
zma-miR164d-5p	c25843_g1_i1	+	+	+	gi|225449066|ref|XP_002275108.1|	PREDICTED: patatin-like protein 6 [Vitis vinifera]
zma-miR164d-5p	c41386_g1_i1	+	-	+	gi|643736778|gb|KDP43049.1|	hypothetical protein JCGZ_25235 [Jatropha curcas]
zma-miR164d-5p	c42401_g1_i1	+	+	-	gi|659073845|ref|XP_008437284.1|	PREDICTED: LOW QUALITY PROTEIN: GMP synthase [glutamine-hydrolyzing] [Cucumis melo]
zma-miR164d-5p	c38913_g1_i1	+	+	+
zma-miR164d-5p	c52408_g1_i1	+	+	-	gi|225434853|ref|XP_002282322.1|	PREDICTED: transcription initiation factor IIA subunit 1 [Vitis vinifera]
zma-miR164d-5p	c42401_g1_i3	+	+	-	gi|802739144|ref|XP_012086891.1|	PREDICTED: GMP synthase [glutamine-hydrolyzing] [Jatropha curcas]
zma-miR164d-5p	c27691_g1_i1	+	+	+
zma-miR164d-5p	c45465_g1_i2	+	+	+	gi|731400880|ref|XP_010654088.1|	PREDICTED: uncharacterized protein At5g03900, chloroplastic [Vitis vinifera]
zma-miR164d-5p	c51250_g1_i1	+	+	-	gi|225436847|ref|XP_002271700.1|	PREDICTED: gibberellin receptor GID1B [Vitis vinifera]
zma-miR164d-5p	c40756_g2_i1	+	+	+	gi|359486217|ref|XP_003633414.1|	PREDICTED: protein root UVB sensitive 6 [Vitis vinifera]
zma-miR164d-5p	c42401_g1_i2	+	+	-	gi|731379157|ref|XP_002274590.2|	PREDICTED: LOW QUALITY PROTEIN: GMP synthase [glutamine-hydrolyzing] [Vitis vinifera]
zma-miR164d-5p	c49565_g3_i1	+	+	-	gi|747083361|ref|XP_011089044.1|	PREDICTED: probable glucan endo-1,3-beta-glucosidase A6 [Sesamum indicum]
zma-miR164d-5p	c51195_g1_i1	+	+	-	gi|694397425|ref|XP_009373964.1|	PREDICTED: UPF0603 protein At1g54780, chloroplastic-like [Pyrus x bretschneideri]
zma-miR164d-5p	c49189_g2_i2	-	+	+	gi|703105198|ref|XP_010098189.1|	60S ribosomal protein L12 [Morus notabilis]
zma-miR164d-5p	c25843_g1_i2	+	+	+	gi|225449066|ref|XP_002275108.1|	PREDICTED: patatin-like protein 6 [Vitis vinifera]
zma-miR164d-5p	c45001_g1_i1	+	+	+	gi|826137410|gb|AKJ26303.1|	chloroplast heterodimeric geranylgeranyl pyrophosphate synthase small subunit [Paeonia lactiflora]
zma-miR164d-5p	c40722_g1_i1	-	+	+	gi|731399858|ref|XP_010653771.1|	PREDICTED: uncharacterized protein LOC100255467 [Vitis vinifera]
zma-miR164d-5p	c50239_g1_i1	+	+	-	gi|297744424|emb|CBI37686.3|	unnamed protein product [Vitis vinifera]
zma-miR164d-5p	c49189_g2_i1	-	+	+	gi|502145353|ref|XP_004505994.1|	PREDICTED: 60S ribosomal protein L12-3-like [Cicer arietinum]
zma-miR164d-5p	c46431_g1_i1	+	-	+	gi|1009149978|ref|XP_015892770.1|	PREDICTED: cysteine proteinase RD21a-like [Ziziphus jujuba]
zma-miR164d-5p	c51265_g2_i1	+	+	-
